# Supplementary material for: Taxonomic and transcriptional associations between arbuscular mycorrhizal fungi and the soil microbiome are maintained under biotic perturbation
Source: ISME Commun. 2026 Jun 11;6(1):ycag163. doi: 10.1093/ismeco/ycag163 (PMC13362961; doi:10.1093/ismeco/ycag163)
Supplement: Supplementary_material_ycag163 [file supplementary_material_ycag163.zip]

Archive with 3 entries (3 files):
- c2_supp_data1_final_2.xls
- c2_supp_data2_final_2.xls
- c2_supp_info_final_2.docx
