# Supplementary material for: Taxonomic and transcriptional associations between arbuscular mycorrhizal fungi and the soil microbiome are maintained under biotic perturbation
Source: ISME Commun. 2026 Jun 11;6(1):ycag163. doi: 10.1093/ismeco/ycag163 (PMC13362961; doi:10.1093/ismeco/ycag163)
Supplement: Supplementary_material_ycag163 [file supplementary_material_ycag163.zip › c2_supp_data1_final_2.xls]

## Sheet: Supplementary_data_1
Supplementary data 1 - Full lists of differentially transcribed microbial genes and their corresponding GO terms in the rhizosphere for DAOM and C2 versus non-inoculated controls.

## Sheet: CTLvsDAOM_DESeq2
baseMean	log2FoldChange	lfcSE	pvalue	padj	diffexpressed	From	Entry	Reviewed	Entry.Name	Protein.names	Gene.Names	Length	Gene.Ontology..biological.process.	Gene.Ontology..cellular.component.	Gene.Ontology..GO.	Gene.Ontology..molecular.function.	Gene.Ontology.IDs
96.8495	5.25959	2.00407	0.000132076	0.00462503	UP	A1SNJ0	A1SNJ0	reviewed	RS11_NOCSJ	Small ribosomal subunit protein uS11 (30S ribosomal protein S11)	rpsK Noca_3877	135	translation	cytosolic small ribosomal subunit [GO:0022627]	cytosolic small ribosomal subunit [GO:0022627]; rRNA binding [GO:0019843]; structural constituent of ribosome [GO:0003735]; translation [GO:0006412]	rRNA binding [GO:0019843]; structural constituent of ribosome [GO:0003735]	GO:0003735; GO:0006412; GO:0019843; GO:0022627
99.7664	7.54801	1.95165	2.15804577935472e-06	8.77993313965687e-05	UP	A0A5Q2RQG8	A0A5Q2RQG8	unreviewed	A0A5Q2RQG8_9ACTN	Heavy metal translocating P-type ATPase	GH723_17805	644	Unknown	plasma membrane [GO:0005886]	plasma membrane [GO:0005886]; ATP binding [GO:0005524]; ATP hydrolysis activity [GO:0016887]; ATPase-coupled monoatomic cation transmembrane transporter activity [GO:0019829]; cadmium ion transmembrane transporter activity [GO:0015086]; metal ion binding [GO:0046872]	ATP binding [GO:0005524]; ATP hydrolysis activity [GO:0016887]; ATPase-coupled monoatomic cation transmembrane transporter activity [GO:0019829]; cadmium ion transmembrane transporter activity [GO:0015086]; metal ion binding [GO:0046872]	GO:0005524; GO:0005886; GO:0015086; GO:0016887; GO:0019829; GO:0046872
68.7707	10.2788	2.28893	2.46709750059724e-08	1.07990584791767e-06	UP	A0A3F2UGL7	A0A3F2UGL7	unreviewed	A0A3F2UGL7_9HYPH	Metalloprotease	D8676_04740	513	protein quality control for misfolded or incompletely synthesized proteins	Unknown	metal ion binding [GO:0046872]; metalloendopeptidase activity [GO:0004222]; protein quality control for misfolded or incompletely synthesized proteins [GO:0006515]	metal ion binding [GO:0046872]; metalloendopeptidase activity [GO:0004222]	GO:0004222; GO:0006515; GO:0046872
92.727	5.92361	2.01294	5.09731708267552e-05	0.00189315	UP	A0A542S7M0	A0A542S7M0	unreviewed	A0A542S7M0_9ACTN	DNA polymerase III subunit alpha (EC 2.7.7.7)	FBY23_2469	1187	DNA replication	cytoplasm [GO:0005737]	cytoplasm [GO:0005737]; 3'-5' exonuclease activity [GO:0008408]; DNA-directed DNA polymerase activity [GO:0003887]; nucleic acid binding [GO:0003676]; DNA replication [GO:0006260]	3'-5' exonuclease activity [GO:0008408]; DNA-directed DNA polymerase activity [GO:0003887]; nucleic acid binding [GO:0003676]	GO:0003676; GO:0003887; GO:0005737; GO:0006260; GO:0008408
252.605	15.7366	3.59134	9.89569170048439e-20	3.48635092219813e-17	UP	A0A1D1XH07	A0A1D1XH07	unreviewed	A0A1D1XH07_9ARAE	Cytochrome c oxidase subunit 1 (EC 7.1.1.9)	COX1_1 g.46057	528	electron transport coupled proton transport; mitochondrial electron transport, cytochrome c to oxygen	mitochondrial respiratory chain complex IV [GO:0005751]	mitochondrial respiratory chain complex IV [GO:0005751]; cytochrome-c oxidase activity [GO:0004129]; heme binding [GO:0020037]; metal ion binding [GO:0046872]; electron transport coupled proton transport [GO:0015990]; mitochondrial electron transport, cytochrome c to oxygen [GO:0006123]	cytochrome-c oxidase activity [GO:0004129]; heme binding [GO:0020037]; metal ion binding [GO:0046872]	GO:0004129; GO:0005751; GO:0006123; GO:0015990; GO:0020037; GO:0046872
92.7586	6.28746	2.16154	5.94918774363226e-05	0.00216847	UP	A0A1Y2C0Z2	A0A1Y2C0Z2	unreviewed	A0A1Y2C0Z2_9FUNG	Tubulin alpha chain	BCR33DRAFT_357150	241	microtubule cytoskeleton organization; mitotic cell cycle; nuclear division; nuclear migration by microtubule mediated pushing forces	cytoplasm [GO:0005737]; microtubule [GO:0005874]; nucleus [GO:0005634]; spindle [GO:0005819]	cytoplasm [GO:0005737]; microtubule [GO:0005874]; nucleus [GO:0005634]; spindle [GO:0005819]; GTP binding [GO:0005525]; hydrolase activity [GO:0016787]; structural constituent of cytoskeleton [GO:0005200]; microtubule cytoskeleton organization [GO:0000226]; mitotic cell cycle [GO:0000278]; nuclear division [GO:0000280]; nuclear migration by microtubule mediated pushing forces [GO:0098863]	GTP binding [GO:0005525]; hydrolase activity [GO:0016787]; structural constituent of cytoskeleton [GO:0005200]	GO:0000226; GO:0000278; GO:0000280; GO:0005200; GO:0005525; GO:0005634; GO:0005737; GO:0005819; GO:0005874; GO:0016787; GO:0098863
124.223	14.589	3.52393	2.8573594158078e-16	3.39999842382994e-14	UP	A0A1D1YLI7	A0A1D1YLI7	unreviewed	A0A1D1YLI7_9ARAE	Putative homeobox protein C32A11.03c	SPAC32A11.03c_5 g.58383	816	Unknown	nucleus [GO:0005634]	nucleus [GO:0005634]; DNA-binding transcription factor activity, RNA polymerase II-specific [GO:0000981]; RNA polymerase II transcription regulatory region sequence-specific DNA binding [GO:0000977]	DNA-binding transcription factor activity, RNA polymerase II-specific [GO:0000981]; RNA polymerase II transcription regulatory region sequence-specific DNA binding [GO:0000977]	GO:0000977; GO:0000981; GO:0005634
89.6574	13.5281	3.99826	4.58149022228448e-36	2.24607558147496e-32	UP	A0A517SGS1	A0A517SGS1	unreviewed	A0A517SGS1_9PLAN	Elongation factor 4 (EF-4) (EC 3.6.5.n1) (Ribosomal back-translocase LepA)	lepA Pan44_33530	614	positive regulation of translation	plasma membrane [GO:0005886]	plasma membrane [GO:0005886]; GTP binding [GO:0005525]; GTPase activity [GO:0003924]; ribosome binding [GO:0043022]; translation elongation factor activity [GO:0003746]; positive regulation of translation [GO:0045727]	GTP binding [GO:0005525]; GTPase activity [GO:0003924]; ribosome binding [GO:0043022]; translation elongation factor activity [GO:0003746]	GO:0003746; GO:0003924; GO:0005525; GO:0005886; GO:0043022; GO:0045727
114.495	3.53222	2.93486	2.87126307935305e-06	0.00011538	UP	A0A0Q7DY90	A0A0Q7DY90	unreviewed	A0A0Q7DY90_9HYPH	Branched-chain-amino-acid aminotransferase (BCAT) (EC 2.6.1.42)	ilvE ASC89_19515	296	aspartate biosynthetic process; isoleucine biosynthetic process; L-leucine biosynthetic process; valine biosynthetic process	cytosol [GO:0005829]	cytosol [GO:0005829]; L-isoleucine transaminase activity [GO:0052656]; L-leucine transaminase activity [GO:0052654]; L-leucine:2-oxoglutarate aminotransferase activity [GO:0050048]; L-valine transaminase activity [GO:0052655]; aspartate biosynthetic process [GO:0006532]; isoleucine biosynthetic process [GO:0009097]; L-leucine biosynthetic process [GO:0009098]; valine biosynthetic process [GO:0009…	L-isoleucine transaminase activity [GO:0052656]; L-leucine transaminase activity [GO:0052654]; L-leucine:2-oxoglutarate aminotransferase activity [GO:0050048]; L-valine transaminase activity [GO:0052655]	GO:0005829; GO:0006532; GO:0009097; GO:0009098; GO:0009099; GO:0050048; GO:0052654; GO:0052655; GO:0052656
76.3476	13.3509	3.89711	3.73474998972582e-39	3.66192236492617e-35	UP	A0A4V1V498	A0A4V1V498	unreviewed	A0A4V1V498_9PROT	Extracellular solute-binding protein	EON57_12440	267	Unknown	periplasmic space [GO:0042597]	periplasmic space [GO:0042597]	Unknown	GO:0042597
47.4573	14.4933	4.03972	4.40543200347982e-06	0.000174174	UP	A0A1D1YMG5	A0A1D1YMG5	unreviewed	A0A1D1YMG5_9ARAE	Acyl-CoA-binding domain-containing protein 5	ACBP5_9 g.24206	450	Unknown	Unknown	Unknown	Unknown	Unknown
52.0893	12.8267	3.75266	1.31760444190383e-07	5.66627699687151e-06	UP	Q65A99	Q65A99	unreviewed	Q65A99_9GLOM	Tubulin alpha chain	atub	384	microtubule cytoskeleton organization; mitotic cell cycle; nuclear division; nuclear migration by microtubule mediated pushing forces	cytoplasm [GO:0005737]; microtubule [GO:0005874]; nucleus [GO:0005634]; spindle [GO:0005819]	cytoplasm [GO:0005737]; microtubule [GO:0005874]; nucleus [GO:0005634]; spindle [GO:0005819]; GTP binding [GO:0005525]; hydrolase activity [GO:0016787]; structural constituent of cytoskeleton [GO:0005200]; microtubule cytoskeleton organization [GO:0000226]; mitotic cell cycle [GO:0000278]; nuclear division [GO:0000280]; nuclear migration by microtubule mediated pushing forces [GO:0098863]	GTP binding [GO:0005525]; hydrolase activity [GO:0016787]; structural constituent of cytoskeleton [GO:0005200]	GO:0000226; GO:0000278; GO:0000280; GO:0005200; GO:0005525; GO:0005634; GO:0005737; GO:0005819; GO:0005874; GO:0016787; GO:0098863
69.404	13.3193	3.76882	3.00705376300116e-08	1.31040720649895e-06	UP	A0A1D1ZAG2	A0A1D1ZAG2	unreviewed	A0A1D1ZAG2_9ARAE	Polyubiquitin	UBI1_0 g.58485	165	Unknown	cytoplasm [GO:0005737]	cytoplasm [GO:0005737]; mRNA binding [GO:0003729]	mRNA binding [GO:0003729]	GO:0003729; GO:0005737
53.1556	12.9427	3.67749	2.09632217898005e-08	9.21723720399077e-07	UP	A0A1D1Y6D9	A0A1D1Y6D9	unreviewed	A0A1D1Y6D9_9ARAE	Scarecrow-like protein 11	SCL11 g.95384	497	Unknown	Unknown	Unknown	Unknown	Unknown
60.9904	12.9526	3.89463	6.69416407390393e-07	2.82914994588914e-05	UP	A0A1D1XV40	A0A1D1XV40	unreviewed	A0A1D1XV40_9ARAE	CBS domain-containing protein CBSCBSPB3	CBSCBSPB3_10 g.22651	618	Unknown	membrane [GO:0016020]	membrane [GO:0016020]	Unknown	GO:0016020

## Sheet: CTLvsC2_DESeq2_rhizosphe
baseMean	log2FoldChange	lfcSE	pvalue	padj	diffexpressed	From	Entry	Reviewed	Entry.Name	Protein.names	Gene.Names	Length	Gene.Ontology..biological.process.	Gene.Ontology..cellular.component.	Gene.Ontology..GO.	Gene.Ontology..molecular.function.	Gene.Ontology.IDs
58.3988	12.8501	3.59991	9.69166647783468e-09	4.01593339514309e-07	UP	A0A6N7YW17	A0A6N7YW17	unreviewed	A0A6N7YW17_9ACTN	DUF1802 family protein	GKE82_22830	209	Unknown	Unknown	Unknown	Unknown	Unknown
101.587	13.6566	3.76659	3.24634513762709e-45	8.00386393681959e-42	UP	A0A4Q3LAH9	A0A4Q3LAH9	unreviewed	A0A4Q3LAH9_9BURK	Propionate--CoA ligase (EC 6.2.1.17)	prpE EOO30_19330	494	propionate catabolic process, 2-methylcitrate cycle	Unknown	propionate-CoA ligase activity [GO:0050218]; propionate catabolic process, 2-methylcitrate cycle [GO:0019629]	propionate-CoA ligase activity [GO:0050218]	GO:0019629; GO:0050218
314.194	15.8463	3.51047	3.66977466357906e-25	2.26195735826354e-22	UP	A0A1D1XH07	A0A1D1XH07	unreviewed	A0A1D1XH07_9ARAE	Cytochrome c oxidase subunit 1 (EC 7.1.1.9)	COX1_1 g.46057	528	electron transport coupled proton transport; mitochondrial electron transport, cytochrome c to oxygen	mitochondrial respiratory chain complex IV [GO:0005751]	mitochondrial respiratory chain complex IV [GO:0005751]; cytochrome-c oxidase activity [GO:0004129]; heme binding [GO:0020037]; metal ion binding [GO:0046872]; electron transport coupled proton transport [GO:0015990]; mitochondrial electron transport, cytochrome c to oxygen [GO:0006123]	cytochrome-c oxidase activity [GO:0004129]; heme binding [GO:0020037]; metal ion binding [GO:0046872]	GO:0004129; GO:0005751; GO:0006123; GO:0015990; GO:0020037; GO:0046872
5294.52	20.3065	3.74503	4.64477345764312e-60	4.58067558392764e-56	UP	A0A385HDS0	A0A385HDS0	unreviewed	A0A385HDS0_9VIRU	RNA-dependent RNA polymerase	Unknown	419	Unknown	Unknown	RNA-dependent RNA polymerase activity [GO:0003968]	RNA-dependent RNA polymerase activity [GO:0003968]	GO:0003968
2860	19.3251	3.65059	2.74990674556554e-53	9.0398601082558e-50	UP	A0A514D5F8	A0A514D5F8	unreviewed	A0A514D5F8_9VIRU	RNA-dependent RNA polymerase	H4BulkLitter227320_000002	319	Unknown	Unknown	RNA-dependent RNA polymerase activity [GO:0003968]	RNA-dependent RNA polymerase activity [GO:0003968]	GO:0003968
68.9307	12.8065	3.92863	2.6842218422031e-34	3.78168511540099e-31	UP	A0A840ZUH9	A0A840ZUH9	unreviewed	A0A840ZUH9_9HYPH	Urease subunit alpha (EC 3.5.1.5) (Urea amidohydrolase subunit alpha)	ureC HNR01_000339	417	urea catabolic process	cytoplasm [GO:0005737]	cytoplasm [GO:0005737]; nickel cation binding [GO:0016151]; urease activity [GO:0009039]; urea catabolic process [GO:0043419]	nickel cation binding [GO:0016151]; urease activity [GO:0009039]	GO:0005737; GO:0009039; GO:0016151; GO:0043419
75.4853	13.2273	3.67502	1.10329003288129e-08	4.55257167542897e-07	UP	A0A1D1YMG5	A0A1D1YMG5	unreviewed	A0A1D1YMG5_9ARAE	Acyl-CoA-binding domain-containing protein 5	ACBP5_9 g.24206	450	Unknown	Unknown	Unknown	Unknown	Unknown
86.5168	7.96851	1.85656	4.17505973313535e-07	1.68058935053799e-05	UP	M4SAN5	M4SAN5	unreviewed	M4SAN5_9SPHN	Transposase for insertion sequence IS6100	G432_21440	126	DNA recombination; transposition	Unknown	DNA binding [GO:0003677]; DNA recombination [GO:0006310]; transposition [GO:0032196]	DNA binding [GO:0003677]	GO:0003677; GO:0006310; GO:0032196
116.074	13.8093	3.84765	1.01962743760037e-41	2.01111315792297e-38	UP	A0A1D1XYC4	A0A1D1XYC4	unreviewed	A0A1D1XYC4_9ARAE	40S ribosomal protein S2	rps2_0 rps2_10 g.32885 g.32886	269	translation	cytosolic small ribosomal subunit [GO:0022627]	cytosolic small ribosomal subunit [GO:0022627]; mRNA binding [GO:0003729]; structural constituent of ribosome [GO:0003735]; translation [GO:0006412]	mRNA binding [GO:0003729]; structural constituent of ribosome [GO:0003735]	GO:0003729; GO:0003735; GO:0006412; GO:0022627
76.345	8.85651	2.46493	1.86712911135629e-06	7.42484971620795e-05	UP	B4RHD9	B4RHD9	unreviewed	B4RHD9_PHEZH	Protein RecA (Recombinase A)	recA PHZ_c0985	361	DNA recombination; DNA repair; SOS response	cytosol [GO:0005829]	cytosol [GO:0005829]; ATP binding [GO:0005524]; ATP hydrolysis activity [GO:0016887]; ATP-dependent DNA damage sensor activity [GO:0140664]; damaged DNA binding [GO:0003684]; single-stranded DNA binding [GO:0003697]; DNA recombination [GO:0006310]; DNA repair [GO:0006281]; SOS response [GO:0009432]	ATP binding [GO:0005524]; ATP hydrolysis activity [GO:0016887]; ATP-dependent DNA damage sensor activity [GO:0140664]; damaged DNA binding [GO:0003684]; single-stranded DNA binding [GO:0003697]	GO:0003684; GO:0003697; GO:0005524; GO:0005829; GO:0006281; GO:0006310; GO:0009432; GO:0016887; GO:0140664
79.4569	13.2017	3.78854	1.08673750339373e-07	4.46558552436205e-06	UP	A0A1D1ZAG2	A0A1D1ZAG2	unreviewed	A0A1D1ZAG2_9ARAE	Polyubiquitin	UBI1_0 g.58485	165	Unknown	cytoplasm [GO:0005737]	cytoplasm [GO:0005737]; mRNA binding [GO:0003729]	mRNA binding [GO:0003729]	GO:0003729; GO:0005737
139.092	14.3415	3.62339	5.29386102848854e-12	2.22161946650868e-10	UP	A0A514CYU1	A0A514CYU1	unreviewed	A0A514CYU1_9VIRU	RNA-dependent RNA polymerase	H3RhizoLitter14551_000002	852	Unknown	Unknown	RNA-dependent RNA polymerase activity [GO:0003968]	RNA-dependent RNA polymerase activity [GO:0003968]	GO:0003968
94.9043	13.5768	3.71936	7.42267297811235e-09	3.10179664873492e-07	UP	A0A1D1YSH6	A0A1D1YSH6	unreviewed	A0A1D1YSH6_9ARAE	Heat shock protein HSS1	HSS1_2 g.44939	664	SRP-dependent cotranslational protein targeting to membrane, translocation	cytosol [GO:0005829]; nucleus [GO:0005634]; plasma membrane [GO:0005886]	cytosol [GO:0005829]; nucleus [GO:0005634]; plasma membrane [GO:0005886]; ATP binding [GO:0005524]; ATP-dependent protein folding chaperone [GO:0140662]; SRP-dependent cotranslational protein targeting to membrane, translocation [GO:0006616]	ATP binding [GO:0005524]; ATP-dependent protein folding chaperone [GO:0140662]	GO:0005524; GO:0005634; GO:0005829; GO:0005886; GO:0006616; GO:0140662
68.2613	12.9362	3.77933	2.29519743470927e-07	9.35340376078629e-06	UP	H1V7J6	H1V7J6	unreviewed	H1V7J6_COLHI	Polyubiquitin	CH063_07822	101	modification-dependent protein catabolic process; protein ubiquitination	cytoplasm [GO:0005737]; nucleus [GO:0005634]	cytoplasm [GO:0005737]; nucleus [GO:0005634]; protein tag activity [GO:0031386]; ubiquitin protein ligase binding [GO:0031625]; modification-dependent protein catabolic process [GO:0019941]; protein ubiquitination [GO:0016567]	protein tag activity [GO:0031386]; ubiquitin protein ligase binding [GO:0031625]	GO:0005634; GO:0005737; GO:0016567; GO:0019941; GO:0031386; GO:0031625
179.133	14.7104	3.69877	1.00929399818508e-58	4.97682870505065e-55	UP	A0A514CZ72	A0A514CZ72	unreviewed	A0A514CZ72_9VIRU	RNA-dependent RNA polymerase	H1Bulk293819_000001	534	Unknown	Unknown	RNA-dependent RNA polymerase activity [GO:0003968]	RNA-dependent RNA polymerase activity [GO:0003968]	GO:0003968
104.735	13.6437	3.8327	1.2809528352855e-41	2.10545947693094e-38	UP	X2FZN8	X2FZN8	unreviewed	X2FZN8_9GLOM	Cytochrome c oxidase subunit 1 (EC 7.1.1.9)	cox1	215	electron transport coupled proton transport; mitochondrial electron transport, cytochrome c to oxygen	mitochondrial respiratory chain complex IV [GO:0005751]	mitochondrial respiratory chain complex IV [GO:0005751]; cytochrome-c oxidase activity [GO:0004129]; heme binding [GO:0020037]; metal ion binding [GO:0046872]; electron transport coupled proton transport [GO:0015990]; mitochondrial electron transport, cytochrome c to oxygen [GO:0006123]	cytochrome-c oxidase activity [GO:0004129]; heme binding [GO:0020037]; metal ion binding [GO:0046872]	GO:0004129; GO:0005751; GO:0006123; GO:0015990; GO:0020037; GO:0046872
70.7983	13.1354	3.65038	9.49739254281703e-09	3.95203735262707e-07	UP	A0A514D5I2	A0A514D5I2	unreviewed	A0A514D5I2_9VIRU	RNA-dependent RNA polymerase	H4BulkLitter227320_000001	145	Unknown	Unknown	Unknown	Unknown	Unknown
169.797	14.7592	3.54706	1.50134819545803e-15	1.23385799196726e-13	UP	Q3MST5	Q3MST5	unreviewed	Q3MST5_9GLOM	LAGLIDADG homing endonuclease	Unknown	200	Group II intron splicing; mRNA cis splicing, via spliceosome	mitochondrion [GO:0005739]	mitochondrion [GO:0005739]; endonuclease activity [GO:0004519]; Group II intron splicing [GO:0000373]; mRNA cis splicing, via spliceosome [GO:0045292]	endonuclease activity [GO:0004519]	GO:0000373; GO:0004519; GO:0005739; GO:0045292
83.0317	9.13578	2.41573	8.4639627387065e-07	3.3931544930538e-05	UP	A0A160M992	A0A160M992	unreviewed	A0A160M992_9BACI	CBS domain-containing protein	A361_09010	143	Unknown	Unknown	Unknown	Unknown	Unknown
136.777	13.8801	4.06371	9.25049566482035e-34	1.14035485308073e-30	UP	B8QN53	B8QN53	unreviewed	B8QN53_SORBI	H(+)-exporting diphosphatase (EC 7.1.3.1)	Unknown	269	Unknown	membrane [GO:0016020]	membrane [GO:0016020]; diphosphate hydrolysis-driven proton transmembrane transporter activity [GO:0009678]; inorganic diphosphate phosphatase activity [GO:0004427]	diphosphate hydrolysis-driven proton transmembrane transporter activity [GO:0009678]; inorganic diphosphate phosphatase activity [GO:0004427]	GO:0004427; GO:0009678; GO:0016020
