# Supplementary material for: Taxonomic and transcriptional associations between arbuscular mycorrhizal fungi and the soil microbiome are maintained under biotic perturbation
Source: ISME Commun. 2026 Jun 11;6(1):ycag163. doi: 10.1093/ismeco/ycag163 (PMC13362961; doi:10.1093/ismeco/ycag163)
Supplement: Supplementary_material_ycag163 [file supplementary_material_ycag163.zip › c2_supp_data2_final_2.xls]

## Sheet: Supplementary_data_2
Supplementary data 2 – Full lists of genes and there corresponding gene clusters based on the network analysis for DAOM and C2.

## Sheet: DAOM_gene_clusters
gene	cluster	fill_color	outline_color	shape
AMF_GLOIN_2v1004476	1	red	darkgreen	circle
AMF_GLOIN_2v1005326	2	red	darkviolet	circle
AMF_GLOIN_2v1009838	3	red	deeppink3	circle
AMF_GLOIN_2v1011475	3	red	deeppink3	circle
AMF_GLOIN_2v1011575	1	red	darkgreen	circle
AMF_GLOIN_2v1014596	4	red	darkslategrey	circle
AMF_GLOIN_2v101580	5	red	darkorange	circle
AMF_GLOIN_2v101819	6	red	steelblue	circle
AMF_GLOIN_2v101857	7	red	goldenrod2	circle
AMF_GLOIN_2v1019687	6	red	steelblue	circle
AMF_GLOIN_2v1025220	2	red	darkviolet	circle
AMF_GLOIN_2v1031550	8	red	firebrick3	circle
AMF_GLOIN_2v1037402	6	red	steelblue	circle
AMF_GLOIN_2v1039212	1	red	darkgreen	circle
AMF_GLOIN_2v1039659	2	red	darkviolet	circle
AMF_GLOIN_2v104305	9	red	dodgerblue3	circle
AMF_GLOIN_2v1048200	6	red	steelblue	circle
AMF_GLOIN_2v1048949	5	red	darkorange	circle
AMF_GLOIN_2v1049685	10	red	mediumseagreen	circle
AMF_GLOIN_2v105535	5	red	darkorange	circle
AMF_GLOIN_2v1057704	6	red	steelblue	circle
AMF_GLOIN_2v1067111	2	red	darkviolet	circle
AMF_GLOIN_2v107123	7	red	goldenrod2	circle
AMF_GLOIN_2v1082515	1	red	darkgreen	circle
AMF_GLOIN_2v108838	3	red	deeppink3	circle
AMF_GLOIN_2v1093440	6	red	steelblue	circle
AMF_GLOIN_2v1101511	11	red	sienna3	circle
AMF_GLOIN_2v110273	11	red	sienna3	circle
AMF_GLOIN_2v110309	1	red	darkgreen	circle
AMF_GLOIN_2v110798	3	red	deeppink3	circle
AMF_GLOIN_2v1109107	12	red	orchid3	circle
AMF_GLOIN_2v110950	6	red	steelblue	circle
AMF_GLOIN_2v1110565	2	red	darkviolet	circle
AMF_GLOIN_2v1110579	11	red	sienna3	circle
AMF_GLOIN_2v1112270	7	red	goldenrod2	circle
AMF_GLOIN_2v1115527	5	red	darkorange	circle
AMF_GLOIN_2v1131131	7	red	goldenrod2	circle
AMF_GLOIN_2v1131795	6	red	steelblue	circle
AMF_GLOIN_2v1134418	5	red	darkorange	circle
AMF_GLOIN_2v1135065	7	red	goldenrod2	circle
AMF_GLOIN_2v1145854	10	red	mediumseagreen	circle
AMF_GLOIN_2v1152263	7	red	goldenrod2	circle
AMF_GLOIN_2v1157842	7	red	goldenrod2	circle
AMF_GLOIN_2v1158415	9	red	dodgerblue3	circle
AMF_GLOIN_2v1165778	5	red	darkorange	circle
AMF_GLOIN_2v1166165	11	red	sienna3	circle
AMF_GLOIN_2v1169154	7	red	goldenrod2	circle
AMF_GLOIN_2v1170152	8	red	firebrick3	circle
AMF_GLOIN_2v1173047	5	red	darkorange	circle
AMF_GLOIN_2v1174747	1	red	darkgreen	circle
AMF_GLOIN_2v120438	6	red	steelblue	circle
AMF_GLOIN_2v122239	7	red	goldenrod2	circle
AMF_GLOIN_2v127817	12	red	orchid3	circle
AMF_GLOIN_2v129758	1	red	darkgreen	circle
AMF_GLOIN_2v130112	2	red	darkviolet	circle
AMF_GLOIN_2v133885	6	red	steelblue	circle
AMF_GLOIN_2v1420216	7	red	goldenrod2	circle
AMF_GLOIN_2v1420502	5	red	darkorange	circle
AMF_GLOIN_2v1422383	9	red	dodgerblue3	circle
AMF_GLOIN_2v1422735	4	red	darkslategrey	circle
AMF_GLOIN_2v1423783	1	red	darkgreen	circle
AMF_GLOIN_2v1423897	1	red	darkgreen	circle
AMF_GLOIN_2v1424561	12	red	orchid3	circle
AMF_GLOIN_2v1424688	7	red	goldenrod2	circle
AMF_GLOIN_2v1425230	2	red	darkviolet	circle
AMF_GLOIN_2v1425527	6	red	steelblue	circle
AMF_GLOIN_2v1427717	5	red	darkorange	circle
AMF_GLOIN_2v1428289	4	red	darkslategrey	circle
AMF_GLOIN_2v1429022	8	red	firebrick3	circle
AMF_GLOIN_2v1429089	7	red	goldenrod2	circle
AMF_GLOIN_2v1429547	5	red	darkorange	circle
AMF_GLOIN_2v1429923	3	red	deeppink3	circle
AMF_GLOIN_2v1430230	11	red	sienna3	circle
AMF_GLOIN_2v1430511	6	red	steelblue	circle
AMF_GLOIN_2v1432056	3	red	deeppink3	circle
AMF_GLOIN_2v1432880	7	red	goldenrod2	circle
AMF_GLOIN_2v1433235	9	red	dodgerblue3	circle
AMF_GLOIN_2v1433322	12	red	orchid3	circle
AMF_GLOIN_2v1436306	12	red	orchid3	circle
AMF_GLOIN_2v1436406	6	red	steelblue	circle
AMF_GLOIN_2v1436500	11	red	sienna3	circle
AMF_GLOIN_2v1436663	3	red	deeppink3	circle
AMF_GLOIN_2v1436983	4	red	darkslategrey	circle
AMF_GLOIN_2v1436990	10	red	mediumseagreen	circle
AMF_GLOIN_2v1437520	4	red	darkslategrey	circle
AMF_GLOIN_2v1438786	7	red	goldenrod2	circle
AMF_GLOIN_2v1439264	8	red	firebrick3	circle
AMF_GLOIN_2v1439306	4	red	darkslategrey	circle
AMF_GLOIN_2v1440884	9	red	dodgerblue3	circle
AMF_GLOIN_2v1441507	4	red	darkslategrey	circle
AMF_GLOIN_2v144191	5	red	darkorange	circle
AMF_GLOIN_2v1443283	7	red	goldenrod2	circle
AMF_GLOIN_2v1443606	12	red	orchid3	circle
AMF_GLOIN_2v1444808	4	red	darkslategrey	circle
AMF_GLOIN_2v1445051	5	red	darkorange	circle
AMF_GLOIN_2v1445819	10	red	mediumseagreen	circle
AMF_GLOIN_2v1445861	2	red	darkviolet	circle
AMF_GLOIN_2v1446032	9	red	dodgerblue3	circle
AMF_GLOIN_2v1446126	8	red	firebrick3	circle
AMF_GLOIN_2v1446365	9	red	dodgerblue3	circle
AMF_GLOIN_2v1446378	1	red	darkgreen	circle
AMF_GLOIN_2v1446426	1	red	darkgreen	circle
AMF_GLOIN_2v1446453	7	red	goldenrod2	circle
AMF_GLOIN_2v1446507	7	red	goldenrod2	circle
AMF_GLOIN_2v1447072	5	red	darkorange	circle
AMF_GLOIN_2v1447095	7	red	goldenrod2	circle
AMF_GLOIN_2v1447100	4	red	darkslategrey	circle
AMF_GLOIN_2v1447216	6	red	steelblue	circle
AMF_GLOIN_2v1447285	1	red	darkgreen	circle
AMF_GLOIN_2v1447494	6	red	steelblue	circle
AMF_GLOIN_2v1447732	2	red	darkviolet	circle
AMF_GLOIN_2v1447797	10	red	mediumseagreen	circle
AMF_GLOIN_2v1447817	13	red	cadetblue3	circle
AMF_GLOIN_2v1447823	1	red	darkgreen	circle
AMF_GLOIN_2v1447987	8	red	firebrick3	circle
AMF_GLOIN_2v1448061	8	red	firebrick3	circle
AMF_GLOIN_2v1448557	7	red	goldenrod2	circle
AMF_GLOIN_2v1448568	10	red	mediumseagreen	circle
AMF_GLOIN_2v1448908	3	red	deeppink3	circle
AMF_GLOIN_2v1448956	2	red	darkviolet	circle
AMF_GLOIN_2v1448957	2	red	darkviolet	circle
AMF_GLOIN_2v1448977	8	red	firebrick3	circle
AMF_GLOIN_2v1449179	8	red	firebrick3	circle
AMF_GLOIN_2v1449217	6	red	steelblue	circle
AMF_GLOIN_2v1449410	6	red	steelblue	circle
AMF_GLOIN_2v1449473	12	red	orchid3	circle
AMF_GLOIN_2v1449485	12	red	orchid3	circle
AMF_GLOIN_2v1449520	10	red	mediumseagreen	circle
AMF_GLOIN_2v1449522	11	red	sienna3	circle
AMF_GLOIN_2v1449535	5	red	darkorange	circle
AMF_GLOIN_2v1449543	8	red	firebrick3	circle
AMF_GLOIN_2v1449545	1	red	darkgreen	circle
AMF_GLOIN_2v1449624	12	red	orchid3	circle
AMF_GLOIN_2v1449684	12	red	orchid3	circle
AMF_GLOIN_2v1449895	11	red	sienna3	circle
AMF_GLOIN_2v1449917	14	red	khaki4	circle
AMF_GLOIN_2v1449934	9	red	dodgerblue3	circle
AMF_GLOIN_2v1449962	3	red	deeppink3	circle
AMF_GLOIN_2v1450090	6	red	steelblue	circle
AMF_GLOIN_2v1450152	2	red	darkviolet	circle
AMF_GLOIN_2v1450220	11	red	sienna3	circle
AMF_GLOIN_2v1450279	8	red	firebrick3	circle
AMF_GLOIN_2v1450380	3	red	deeppink3	circle
AMF_GLOIN_2v1450386	5	red	darkorange	circle
AMF_GLOIN_2v1450405	12	red	orchid3	circle
AMF_GLOIN_2v1450562	8	red	firebrick3	circle
AMF_GLOIN_2v1450563	5	red	darkorange	circle
AMF_GLOIN_2v1450573	4	red	darkslategrey	circle
AMF_GLOIN_2v1450681	12	red	orchid3	circle
AMF_GLOIN_2v1450703	9	red	dodgerblue3	circle
AMF_GLOIN_2v1450731	10	red	mediumseagreen	circle
AMF_GLOIN_2v1450755	1	red	darkgreen	circle
AMF_GLOIN_2v1450783	7	red	goldenrod2	circle
AMF_GLOIN_2v1450787	4	red	darkslategrey	circle
AMF_GLOIN_2v1450967	2	red	darkviolet	circle
AMF_GLOIN_2v1451186	6	red	steelblue	circle
AMF_GLOIN_2v1451221	6	red	steelblue	circle
AMF_GLOIN_2v1451268	7	red	goldenrod2	circle
AMF_GLOIN_2v1451337	7	red	goldenrod2	circle
AMF_GLOIN_2v1451351	11	red	sienna3	circle
AMF_GLOIN_2v1451357	9	red	dodgerblue3	circle
AMF_GLOIN_2v1451386	7	red	goldenrod2	circle
AMF_GLOIN_2v1451391	1	red	darkgreen	circle
AMF_GLOIN_2v1451415	7	red	goldenrod2	circle
AMF_GLOIN_2v1451517	11	red	sienna3	circle
AMF_GLOIN_2v1451518	11	red	sienna3	circle
AMF_GLOIN_2v1451555	7	red	goldenrod2	circle
AMF_GLOIN_2v1451618	11	red	sienna3	circle
AMF_GLOIN_2v1451830	8	red	firebrick3	circle
AMF_GLOIN_2v1451894	2	red	darkviolet	circle
AMF_GLOIN_2v1451902	2	red	darkviolet	circle
AMF_GLOIN_2v1452000	8	red	firebrick3	circle
AMF_GLOIN_2v1452004	11	red	sienna3	circle
AMF_GLOIN_2v1452033	5	red	darkorange	circle
AMF_GLOIN_2v1452059	8	red	firebrick3	circle
AMF_GLOIN_2v1452243	2	red	darkviolet	circle
AMF_GLOIN_2v1452266	10	red	mediumseagreen	circle
AMF_GLOIN_2v1452378	6	red	steelblue	circle
AMF_GLOIN_2v1452482	4	red	darkslategrey	circle
AMF_GLOIN_2v1452499	3	red	deeppink3	circle
AMF_GLOIN_2v1452628	4	red	darkslategrey	circle
AMF_GLOIN_2v1452637	5	red	darkorange	circle
AMF_GLOIN_2v1452654	7	red	goldenrod2	circle
AMF_GLOIN_2v1452663	7	red	goldenrod2	circle
AMF_GLOIN_2v1452774	2	red	darkviolet	circle
AMF_GLOIN_2v1453088	2	red	darkviolet	circle
AMF_GLOIN_2v1453101	3	red	deeppink3	circle
AMF_GLOIN_2v1453134	14	red	khaki4	circle
AMF_GLOIN_2v1453197	11	red	sienna3	circle
AMF_GLOIN_2v1453214	14	red	khaki4	circle
AMF_GLOIN_2v1453249	9	red	dodgerblue3	circle
AMF_GLOIN_2v1453273	2	red	darkviolet	circle
AMF_GLOIN_2v1453410	11	red	sienna3	circle
AMF_GLOIN_2v1453578	2	red	darkviolet	circle
AMF_GLOIN_2v1453641	9	red	dodgerblue3	circle
AMF_GLOIN_2v1453684	9	red	dodgerblue3	circle
AMF_GLOIN_2v1453695	5	red	darkorange	circle
AMF_GLOIN_2v1453728	11	red	sienna3	circle
AMF_GLOIN_2v1453866	7	red	goldenrod2	circle
AMF_GLOIN_2v1453914	1	red	darkgreen	circle
AMF_GLOIN_2v1453923	12	red	orchid3	circle
AMF_GLOIN_2v1454300	2	red	darkviolet	circle
AMF_GLOIN_2v1454397	6	red	steelblue	circle
AMF_GLOIN_2v1454446	8	red	firebrick3	circle
AMF_GLOIN_2v1454461	4	red	darkslategrey	circle
AMF_GLOIN_2v1454476	9	red	dodgerblue3	circle
AMF_GLOIN_2v1454558	2	red	darkviolet	circle
AMF_GLOIN_2v1454591	9	red	dodgerblue3	circle
AMF_GLOIN_2v1454594	11	red	sienna3	circle
AMF_GLOIN_2v1454611	4	red	darkslategrey	circle
AMF_GLOIN_2v1454618	4	red	darkslategrey	circle
AMF_GLOIN_2v1454619	9	red	dodgerblue3	circle
AMF_GLOIN_2v1454633	1	red	darkgreen	circle
AMF_GLOIN_2v1455691	2	red	darkviolet	circle
AMF_GLOIN_2v1455722	1	red	darkgreen	circle
AMF_GLOIN_2v1455783	5	red	darkorange	circle
AMF_GLOIN_2v1455801	5	red	darkorange	circle
AMF_GLOIN_2v1456038	4	red	darkslategrey	circle
AMF_GLOIN_2v1456070	2	red	darkviolet	circle
AMF_GLOIN_2v1456337	2	red	darkviolet	circle
AMF_GLOIN_2v1456343	10	red	mediumseagreen	circle
AMF_GLOIN_2v1456448	8	red	firebrick3	circle
AMF_GLOIN_2v1456475	6	red	steelblue	circle
AMF_GLOIN_2v1456514	9	red	dodgerblue3	circle
AMF_GLOIN_2v1456520	5	red	darkorange	circle
AMF_GLOIN_2v1456560	12	red	orchid3	circle
AMF_GLOIN_2v1456735	7	red	goldenrod2	circle
AMF_GLOIN_2v1456868	2	red	darkviolet	circle
AMF_GLOIN_2v1456887	8	red	firebrick3	circle
AMF_GLOIN_2v1457184	2	red	darkviolet	circle
AMF_GLOIN_2v1457200	2	red	darkviolet	circle
AMF_GLOIN_2v1457222	8	red	firebrick3	circle
AMF_GLOIN_2v1457571	7	red	goldenrod2	circle
AMF_GLOIN_2v1457579	6	red	steelblue	circle
AMF_GLOIN_2v1457644	5	red	darkorange	circle
AMF_GLOIN_2v1457815	1	red	darkgreen	circle
AMF_GLOIN_2v1457850	7	red	goldenrod2	circle
AMF_GLOIN_2v1458000	7	red	goldenrod2	circle
AMF_GLOIN_2v1458091	12	red	orchid3	circle
AMF_GLOIN_2v1458304	5	red	darkorange	circle
AMF_GLOIN_2v1458311	10	red	mediumseagreen	circle
AMF_GLOIN_2v1458315	6	red	steelblue	circle
AMF_GLOIN_2v1458330	4	red	darkslategrey	circle
AMF_GLOIN_2v1458343	9	red	dodgerblue3	circle
AMF_GLOIN_2v1458347	4	red	darkslategrey	circle
AMF_GLOIN_2v1458358	6	red	steelblue	circle
AMF_GLOIN_2v1458393	4	red	darkslategrey	circle
AMF_GLOIN_2v1458402	6	red	steelblue	circle
AMF_GLOIN_2v1458421	5	red	darkorange	circle
AMF_GLOIN_2v1458422	2	red	darkviolet	circle
AMF_GLOIN_2v1458597	8	red	firebrick3	circle
AMF_GLOIN_2v1459062	6	red	steelblue	circle
AMF_GLOIN_2v1459139	11	red	sienna3	circle
AMF_GLOIN_2v1459184	2	red	darkviolet	circle
AMF_GLOIN_2v1459210	2	red	darkviolet	circle
AMF_GLOIN_2v1459287	4	red	darkslategrey	circle
AMF_GLOIN_2v1459363	6	red	steelblue	circle
AMF_GLOIN_2v1459439	10	red	mediumseagreen	circle
AMF_GLOIN_2v1459517	1	red	darkgreen	circle
AMF_GLOIN_2v1459828	11	red	sienna3	circle
AMF_GLOIN_2v1460399	2	red	darkviolet	circle
AMF_GLOIN_2v1460411	4	red	darkslategrey	circle
AMF_GLOIN_2v1460663	11	red	sienna3	circle
AMF_GLOIN_2v1460676	5	red	darkorange	circle
AMF_GLOIN_2v1460683	7	red	goldenrod2	circle
AMF_GLOIN_2v1460723	2	red	darkviolet	circle
AMF_GLOIN_2v1460728	2	red	darkviolet	circle
AMF_GLOIN_2v1460922	7	red	goldenrod2	circle
AMF_GLOIN_2v1460924	3	red	deeppink3	circle
AMF_GLOIN_2v1461096	10	red	mediumseagreen	circle
AMF_GLOIN_2v1461206	8	red	firebrick3	circle
AMF_GLOIN_2v1461262	9	red	dodgerblue3	circle
AMF_GLOIN_2v1461296	4	red	darkslategrey	circle
AMF_GLOIN_2v1461341	4	red	darkslategrey	circle
AMF_GLOIN_2v1461367	10	red	mediumseagreen	circle
AMF_GLOIN_2v1461602	9	red	dodgerblue3	circle
AMF_GLOIN_2v1461644	3	red	deeppink3	circle
AMF_GLOIN_2v1461927	6	red	steelblue	circle
AMF_GLOIN_2v1462014	9	red	dodgerblue3	circle
AMF_GLOIN_2v1462086	6	red	steelblue	circle
AMF_GLOIN_2v1462398	1	red	darkgreen	circle
AMF_GLOIN_2v1462399	9	red	dodgerblue3	circle
AMF_GLOIN_2v1462766	11	red	sienna3	circle
AMF_GLOIN_2v1462845	2	red	darkviolet	circle
AMF_GLOIN_2v1462904	7	red	goldenrod2	circle
AMF_GLOIN_2v1463161	5	red	darkorange	circle
AMF_GLOIN_2v1463170	9	red	dodgerblue3	circle
AMF_GLOIN_2v1463286	2	red	darkviolet	circle
AMF_GLOIN_2v1463400	12	red	orchid3	circle
AMF_GLOIN_2v1463414	6	red	steelblue	circle
AMF_GLOIN_2v1463442	3	red	deeppink3	circle
AMF_GLOIN_2v1463459	1	red	darkgreen	circle
AMF_GLOIN_2v1463464	8	red	firebrick3	circle
AMF_GLOIN_2v1463524	4	red	darkslategrey	circle
AMF_GLOIN_2v1463549	1	red	darkgreen	circle
AMF_GLOIN_2v1463764	6	red	steelblue	circle
AMF_GLOIN_2v1463779	1	red	darkgreen	circle
AMF_GLOIN_2v1464247	4	red	darkslategrey	circle
AMF_GLOIN_2v1464275	3	red	deeppink3	circle
AMF_GLOIN_2v1464354	7	red	goldenrod2	circle
AMF_GLOIN_2v1464482	6	red	steelblue	circle
AMF_GLOIN_2v1464518	11	red	sienna3	circle
AMF_GLOIN_2v1464542	8	red	firebrick3	circle
AMF_GLOIN_2v1464550	2	red	darkviolet	circle
AMF_GLOIN_2v1464551	1	red	darkgreen	circle
AMF_GLOIN_2v1464617	8	red	firebrick3	circle
AMF_GLOIN_2v1464719	4	red	darkslategrey	circle
AMF_GLOIN_2v1464728	2	red	darkviolet	circle
AMF_GLOIN_2v1464966	11	red	sienna3	circle
AMF_GLOIN_2v1464971	1	red	darkgreen	circle
AMF_GLOIN_2v1465086	2	red	darkviolet	circle
AMF_GLOIN_2v1465249	13	red	cadetblue3	circle
AMF_GLOIN_2v1465496	1	red	darkgreen	circle
AMF_GLOIN_2v1465594	1	red	darkgreen	circle
AMF_GLOIN_2v1465793	7	red	goldenrod2	circle
AMF_GLOIN_2v1465968	9	red	dodgerblue3	circle
AMF_GLOIN_2v1465974	3	red	deeppink3	circle
AMF_GLOIN_2v1466044	1	red	darkgreen	circle
AMF_GLOIN_2v1466189	3	red	deeppink3	circle
AMF_GLOIN_2v1466274	6	red	steelblue	circle
AMF_GLOIN_2v1466362	1	red	darkgreen	circle
AMF_GLOIN_2v1466658	6	red	steelblue	circle
AMF_GLOIN_2v1466758	10	red	mediumseagreen	circle
AMF_GLOIN_2v1466924	4	red	darkslategrey	circle
AMF_GLOIN_2v1466933	11	red	sienna3	circle
AMF_GLOIN_2v1467059	5	red	darkorange	circle
AMF_GLOIN_2v1467122	7	red	goldenrod2	circle
AMF_GLOIN_2v1467159	6	red	steelblue	circle
AMF_GLOIN_2v1467330	7	red	goldenrod2	circle
AMF_GLOIN_2v1467430	5	red	darkorange	circle
AMF_GLOIN_2v1467435	10	red	mediumseagreen	circle
AMF_GLOIN_2v1467499	5	red	darkorange	circle
AMF_GLOIN_2v1467571	10	red	mediumseagreen	circle
AMF_GLOIN_2v1467572	2	red	darkviolet	circle
AMF_GLOIN_2v1467589	9	red	dodgerblue3	circle
AMF_GLOIN_2v1467628	11	red	sienna3	circle
AMF_GLOIN_2v1467740	4	red	darkslategrey	circle
AMF_GLOIN_2v1467785	2	red	darkviolet	circle
AMF_GLOIN_2v1467862	5	red	darkorange	circle
AMF_GLOIN_2v1467863	2	red	darkviolet	circle
AMF_GLOIN_2v1467909	6	red	steelblue	circle
AMF_GLOIN_2v1468112	5	red	darkorange	circle
AMF_GLOIN_2v1468141	12	red	orchid3	circle
AMF_GLOIN_2v1468162	8	red	firebrick3	circle
AMF_GLOIN_2v1468247	1	red	darkgreen	circle
AMF_GLOIN_2v1468272	7	red	goldenrod2	circle
AMF_GLOIN_2v1468670	11	red	sienna3	circle
AMF_GLOIN_2v1468723	9	red	dodgerblue3	circle
AMF_GLOIN_2v1468733	1	red	darkgreen	circle
AMF_GLOIN_2v1468814	11	red	sienna3	circle
AMF_GLOIN_2v1468831	4	red	darkslategrey	circle
AMF_GLOIN_2v1468977	3	red	deeppink3	circle
AMF_GLOIN_2v1469223	1	red	darkgreen	circle
AMF_GLOIN_2v1469224	5	red	darkorange	circle
AMF_GLOIN_2v1469349	5	red	darkorange	circle
AMF_GLOIN_2v1469382	7	red	goldenrod2	circle
AMF_GLOIN_2v1469500	8	red	firebrick3	circle
AMF_GLOIN_2v1469594	1	red	darkgreen	circle
AMF_GLOIN_2v1469850	3	red	deeppink3	circle
AMF_GLOIN_2v1470034	5	red	darkorange	circle
AMF_GLOIN_2v1470117	7	red	goldenrod2	circle
AMF_GLOIN_2v1470146	1	red	darkgreen	circle
AMF_GLOIN_2v1470162	2	red	darkviolet	circle
AMF_GLOIN_2v1470173	11	red	sienna3	circle
AMF_GLOIN_2v1470198	3	red	deeppink3	circle
AMF_GLOIN_2v1470206	4	red	darkslategrey	circle
AMF_GLOIN_2v1470297	4	red	darkslategrey	circle
AMF_GLOIN_2v1470299	7	red	goldenrod2	circle
AMF_GLOIN_2v1470326	7	red	goldenrod2	circle
AMF_GLOIN_2v1470359	7	red	goldenrod2	circle
AMF_GLOIN_2v1470426	3	red	deeppink3	circle
AMF_GLOIN_2v1470497	8	red	firebrick3	circle
AMF_GLOIN_2v1470680	11	red	sienna3	circle
AMF_GLOIN_2v1470764	6	red	steelblue	circle
AMF_GLOIN_2v1470770	7	red	goldenrod2	circle
AMF_GLOIN_2v1470889	12	red	orchid3	circle
AMF_GLOIN_2v1470903	7	red	goldenrod2	circle
AMF_GLOIN_2v1470923	10	red	mediumseagreen	circle
AMF_GLOIN_2v1471163	6	red	steelblue	circle
AMF_GLOIN_2v1471306	6	red	steelblue	circle
AMF_GLOIN_2v1471308	6	red	steelblue	circle
AMF_GLOIN_2v1471350	12	red	orchid3	circle
AMF_GLOIN_2v1471396	3	red	deeppink3	circle
AMF_GLOIN_2v1471571	4	red	darkslategrey	circle
AMF_GLOIN_2v1471577	12	red	orchid3	circle
AMF_GLOIN_2v1471608	12	red	orchid3	circle
AMF_GLOIN_2v1471670	6	red	steelblue	circle
AMF_GLOIN_2v1471771	4	red	darkslategrey	circle
AMF_GLOIN_2v1471898	3	red	deeppink3	circle
AMF_GLOIN_2v1472086	13	red	cadetblue3	circle
AMF_GLOIN_2v1472159	9	red	dodgerblue3	circle
AMF_GLOIN_2v1472166	7	red	goldenrod2	circle
AMF_GLOIN_2v1472208	12	red	orchid3	circle
AMF_GLOIN_2v1472304	1	red	darkgreen	circle
AMF_GLOIN_2v1472513	7	red	goldenrod2	circle
AMF_GLOIN_2v1472533	8	red	firebrick3	circle
AMF_GLOIN_2v1472710	2	red	darkviolet	circle
AMF_GLOIN_2v1472812	8	red	firebrick3	circle
AMF_GLOIN_2v1472844	10	red	mediumseagreen	circle
AMF_GLOIN_2v1473020	2	red	darkviolet	circle
AMF_GLOIN_2v1473134	5	red	darkorange	circle
AMF_GLOIN_2v1473159	8	red	firebrick3	circle
AMF_GLOIN_2v1473179	2	red	darkviolet	circle
AMF_GLOIN_2v1473185	11	red	sienna3	circle
AMF_GLOIN_2v1473226	2	red	darkviolet	circle
AMF_GLOIN_2v1473234	10	red	mediumseagreen	circle
AMF_GLOIN_2v1473239	6	red	steelblue	circle
AMF_GLOIN_2v1473242	8	red	firebrick3	circle
AMF_GLOIN_2v1473275	11	red	sienna3	circle
AMF_GLOIN_2v1473345	7	red	goldenrod2	circle
AMF_GLOIN_2v1473413	4	red	darkslategrey	circle
AMF_GLOIN_2v1473432	8	red	firebrick3	circle
AMF_GLOIN_2v1473517	4	red	darkslategrey	circle
AMF_GLOIN_2v1473755	6	red	steelblue	circle
AMF_GLOIN_2v1473849	7	red	goldenrod2	circle
AMF_GLOIN_2v1473896	12	red	orchid3	circle
AMF_GLOIN_2v1473906	7	red	goldenrod2	circle
AMF_GLOIN_2v1473973	3	red	deeppink3	circle
AMF_GLOIN_2v1473983	12	red	orchid3	circle
AMF_GLOIN_2v1474168	4	red	darkslategrey	circle
AMF_GLOIN_2v1474244	8	red	firebrick3	circle
AMF_GLOIN_2v1474439	1	red	darkgreen	circle
AMF_GLOIN_2v1474511	13	red	cadetblue3	circle
AMF_GLOIN_2v1474604	7	red	goldenrod2	circle
AMF_GLOIN_2v1474656	11	red	sienna3	circle
AMF_GLOIN_2v1474737	5	red	darkorange	circle
AMF_GLOIN_2v1474865	5	red	darkorange	circle
AMF_GLOIN_2v1475018	7	red	goldenrod2	circle
AMF_GLOIN_2v1475020	3	red	deeppink3	circle
AMF_GLOIN_2v1475029	11	red	sienna3	circle
AMF_GLOIN_2v1475039	3	red	deeppink3	circle
AMF_GLOIN_2v1475148	7	red	goldenrod2	circle
AMF_GLOIN_2v1475295	11	red	sienna3	circle
AMF_GLOIN_2v1475312	9	red	dodgerblue3	circle
AMF_GLOIN_2v1475314	7	red	goldenrod2	circle
AMF_GLOIN_2v1475361	9	red	dodgerblue3	circle
AMF_GLOIN_2v1475370	11	red	sienna3	circle
AMF_GLOIN_2v1475380	8	red	firebrick3	circle
AMF_GLOIN_2v1475428	3	red	deeppink3	circle
AMF_GLOIN_2v1475432	10	red	mediumseagreen	circle
AMF_GLOIN_2v1475499	2	red	darkviolet	circle
AMF_GLOIN_2v1475736	7	red	goldenrod2	circle
AMF_GLOIN_2v1475822	14	red	khaki4	circle
AMF_GLOIN_2v1475878	4	red	darkslategrey	circle
AMF_GLOIN_2v1475960	8	red	firebrick3	circle
AMF_GLOIN_2v1475977	6	red	steelblue	circle
AMF_GLOIN_2v1476036	13	red	cadetblue3	circle
AMF_GLOIN_2v1476069	2	red	darkviolet	circle
AMF_GLOIN_2v1476081	9	red	dodgerblue3	circle
AMF_GLOIN_2v1476099	4	red	darkslategrey	circle
AMF_GLOIN_2v1476137	6	red	steelblue	circle
AMF_GLOIN_2v1476208	4	red	darkslategrey	circle
AMF_GLOIN_2v1476209	13	red	cadetblue3	circle
AMF_GLOIN_2v1476302	3	red	deeppink3	circle
AMF_GLOIN_2v1476324	8	red	firebrick3	circle
AMF_GLOIN_2v1476333	5	red	darkorange	circle
AMF_GLOIN_2v1476342	7	red	goldenrod2	circle
AMF_GLOIN_2v1476390	7	red	goldenrod2	circle
AMF_GLOIN_2v1476391	2	red	darkviolet	circle
AMF_GLOIN_2v1476395	1	red	darkgreen	circle
AMF_GLOIN_2v1476600	10	red	mediumseagreen	circle
AMF_GLOIN_2v1476687	12	red	orchid3	circle
AMF_GLOIN_2v1476728	5	red	darkorange	circle
AMF_GLOIN_2v1476826	11	red	sienna3	circle
AMF_GLOIN_2v1476827	9	red	dodgerblue3	circle
AMF_GLOIN_2v1476830	10	red	mediumseagreen	circle
AMF_GLOIN_2v1476851	11	red	sienna3	circle
AMF_GLOIN_2v1476852	2	red	darkviolet	circle
AMF_GLOIN_2v1476863	8	red	firebrick3	circle
AMF_GLOIN_2v1476867	8	red	firebrick3	circle
AMF_GLOIN_2v1476982	6	red	steelblue	circle
AMF_GLOIN_2v1477027	7	red	goldenrod2	circle
AMF_GLOIN_2v1477046	7	red	goldenrod2	circle
AMF_GLOIN_2v1477064	11	red	sienna3	circle
AMF_GLOIN_2v1477073	4	red	darkslategrey	circle
AMF_GLOIN_2v1477279	3	red	deeppink3	circle
AMF_GLOIN_2v1477555	12	red	orchid3	circle
AMF_GLOIN_2v1477599	13	red	cadetblue3	circle
AMF_GLOIN_2v1477749	3	red	deeppink3	circle
AMF_GLOIN_2v1477793	10	red	mediumseagreen	circle
AMF_GLOIN_2v1477797	3	red	deeppink3	circle
AMF_GLOIN_2v1477994	5	red	darkorange	circle
AMF_GLOIN_2v1478019	4	red	darkslategrey	circle
AMF_GLOIN_2v1478034	1	red	darkgreen	circle
AMF_GLOIN_2v1478085	12	red	orchid3	circle
AMF_GLOIN_2v1478230	6	red	steelblue	circle
AMF_GLOIN_2v1478292	7	red	goldenrod2	circle
AMF_GLOIN_2v1478344	12	red	orchid3	circle
AMF_GLOIN_2v1478514	6	red	steelblue	circle
AMF_GLOIN_2v1478747	7	red	goldenrod2	circle
AMF_GLOIN_2v1478749	8	red	firebrick3	circle
AMF_GLOIN_2v1478822	4	red	darkslategrey	circle
AMF_GLOIN_2v1478838	7	red	goldenrod2	circle
AMF_GLOIN_2v1479317	9	red	dodgerblue3	circle
AMF_GLOIN_2v1479357	10	red	mediumseagreen	circle
AMF_GLOIN_2v1479365	4	red	darkslategrey	circle
AMF_GLOIN_2v1479373	5	red	darkorange	circle
AMF_GLOIN_2v1479538	1	red	darkgreen	circle
AMF_GLOIN_2v1479744	8	red	firebrick3	circle
AMF_GLOIN_2v1479766	10	red	mediumseagreen	circle
AMF_GLOIN_2v1479832	11	red	sienna3	circle
AMF_GLOIN_2v1479837	5	red	darkorange	circle
AMF_GLOIN_2v1479856	7	red	goldenrod2	circle
AMF_GLOIN_2v1479934	11	red	sienna3	circle
AMF_GLOIN_2v1479946	1	red	darkgreen	circle
AMF_GLOIN_2v1479954	6	red	steelblue	circle
AMF_GLOIN_2v1480000	3	red	deeppink3	circle
AMF_GLOIN_2v1480097	4	red	darkslategrey	circle
AMF_GLOIN_2v1480101	1	red	darkgreen	circle
AMF_GLOIN_2v1480110	2	red	darkviolet	circle
AMF_GLOIN_2v1480307	7	red	goldenrod2	circle
AMF_GLOIN_2v1480434	6	red	steelblue	circle
AMF_GLOIN_2v1480457	6	red	steelblue	circle
AMF_GLOIN_2v1480555	10	red	mediumseagreen	circle
AMF_GLOIN_2v1480646	6	red	steelblue	circle
AMF_GLOIN_2v1480650	1	red	darkgreen	circle
AMF_GLOIN_2v1480904	4	red	darkslategrey	circle
AMF_GLOIN_2v1480937	8	red	firebrick3	circle
AMF_GLOIN_2v1481117	4	red	darkslategrey	circle
AMF_GLOIN_2v1481132	2	red	darkviolet	circle
AMF_GLOIN_2v1481134	12	red	orchid3	circle
AMF_GLOIN_2v1481156	12	red	orchid3	circle
AMF_GLOIN_2v1481157	14	red	khaki4	circle
AMF_GLOIN_2v1481186	2	red	darkviolet	circle
AMF_GLOIN_2v1481188	2	red	darkviolet	circle
AMF_GLOIN_2v1481200	9	red	dodgerblue3	circle
AMF_GLOIN_2v1481364	11	red	sienna3	circle
AMF_GLOIN_2v1481424	11	red	sienna3	circle
AMF_GLOIN_2v1481516	6	red	steelblue	circle
AMF_GLOIN_2v1481521	7	red	goldenrod2	circle
AMF_GLOIN_2v1481529	6	red	steelblue	circle
AMF_GLOIN_2v1481564	4	red	darkslategrey	circle
AMF_GLOIN_2v1481602	10	red	mediumseagreen	circle
AMF_GLOIN_2v1481649	7	red	goldenrod2	circle
AMF_GLOIN_2v1481831	9	red	dodgerblue3	circle
AMF_GLOIN_2v1481863	11	red	sienna3	circle
AMF_GLOIN_2v1481876	7	red	goldenrod2	circle
AMF_GLOIN_2v1481989	5	red	darkorange	circle
AMF_GLOIN_2v1482012	7	red	goldenrod2	circle
AMF_GLOIN_2v1482111	2	red	darkviolet	circle
AMF_GLOIN_2v1482112	4	red	darkslategrey	circle
AMF_GLOIN_2v1482221	2	red	darkviolet	circle
AMF_GLOIN_2v1482237	3	red	deeppink3	circle
AMF_GLOIN_2v1482268	4	red	darkslategrey	circle
AMF_GLOIN_2v1482823	7	red	goldenrod2	circle
AMF_GLOIN_2v1482868	11	red	sienna3	circle
AMF_GLOIN_2v1482974	11	red	sienna3	circle
AMF_GLOIN_2v1483026	14	red	khaki4	circle
AMF_GLOIN_2v1483165	5	red	darkorange	circle
AMF_GLOIN_2v1483424	6	red	steelblue	circle
AMF_GLOIN_2v1483436	5	red	darkorange	circle
AMF_GLOIN_2v1483513	2	red	darkviolet	circle
AMF_GLOIN_2v1483514	7	red	goldenrod2	circle
AMF_GLOIN_2v1483517	11	red	sienna3	circle
AMF_GLOIN_2v1483520	7	red	goldenrod2	circle
AMF_GLOIN_2v1483552	12	red	orchid3	circle
AMF_GLOIN_2v1483573	7	red	goldenrod2	circle
AMF_GLOIN_2v1483706	2	red	darkviolet	circle
AMF_GLOIN_2v1483717	3	red	deeppink3	circle
AMF_GLOIN_2v1483784	4	red	darkslategrey	circle
AMF_GLOIN_2v1483841	6	red	steelblue	circle
AMF_GLOIN_2v1483844	5	red	darkorange	circle
AMF_GLOIN_2v1483867	4	red	darkslategrey	circle
AMF_GLOIN_2v1483996	7	red	goldenrod2	circle
AMF_GLOIN_2v1484009	10	red	mediumseagreen	circle
AMF_GLOIN_2v1484032	3	red	deeppink3	circle
AMF_GLOIN_2v1484103	8	red	firebrick3	circle
AMF_GLOIN_2v1484106	6	red	steelblue	circle
AMF_GLOIN_2v1484238	7	red	goldenrod2	circle
AMF_GLOIN_2v1484426	6	red	steelblue	circle
AMF_GLOIN_2v1484449	13	red	cadetblue3	circle
AMF_GLOIN_2v1484496	10	red	mediumseagreen	circle
AMF_GLOIN_2v1484524	11	red	sienna3	circle
AMF_GLOIN_2v1484556	11	red	sienna3	circle
AMF_GLOIN_2v1484582	12	red	orchid3	circle
AMF_GLOIN_2v1484694	3	red	deeppink3	circle
AMF_GLOIN_2v1484695	12	red	orchid3	circle
AMF_GLOIN_2v1484703	10	red	mediumseagreen	circle
AMF_GLOIN_2v1484761	5	red	darkorange	circle
AMF_GLOIN_2v1484838	2	red	darkviolet	circle
AMF_GLOIN_2v1484933	4	red	darkslategrey	circle
AMF_GLOIN_2v1484934	4	red	darkslategrey	circle
AMF_GLOIN_2v1484941	6	red	steelblue	circle
AMF_GLOIN_2v1485334	7	red	goldenrod2	circle
AMF_GLOIN_2v1485384	6	red	steelblue	circle
AMF_GLOIN_2v1485446	10	red	mediumseagreen	circle
AMF_GLOIN_2v1485454	7	red	goldenrod2	circle
AMF_GLOIN_2v1485515	3	red	deeppink3	circle
AMF_GLOIN_2v1485759	6	red	steelblue	circle
AMF_GLOIN_2v1486018	7	red	goldenrod2	circle
AMF_GLOIN_2v1486084	3	red	deeppink3	circle
AMF_GLOIN_2v1486131	6	red	steelblue	circle
AMF_GLOIN_2v1486204	7	red	goldenrod2	circle
AMF_GLOIN_2v1486406	7	red	goldenrod2	circle
AMF_GLOIN_2v1486418	2	red	darkviolet	circle
AMF_GLOIN_2v1486496	4	red	darkslategrey	circle
AMF_GLOIN_2v1486539	1	red	darkgreen	circle
AMF_GLOIN_2v1486602	12	red	orchid3	circle
AMF_GLOIN_2v1486614	3	red	deeppink3	circle
AMF_GLOIN_2v1486643	6	red	steelblue	circle
AMF_GLOIN_2v1486733	12	red	orchid3	circle
AMF_GLOIN_2v1486779	1	red	darkgreen	circle
AMF_GLOIN_2v1486843	8	red	firebrick3	circle
AMF_GLOIN_2v1486861	8	red	firebrick3	circle
AMF_GLOIN_2v1486981	6	red	steelblue	circle
AMF_GLOIN_2v1487000	13	red	cadetblue3	circle
AMF_GLOIN_2v1487072	7	red	goldenrod2	circle
AMF_GLOIN_2v1487180	12	red	orchid3	circle
AMF_GLOIN_2v1487494	2	red	darkviolet	circle
AMF_GLOIN_2v148788	6	red	steelblue	circle
AMF_GLOIN_2v1487902	2	red	darkviolet	circle
AMF_GLOIN_2v1488104	11	red	sienna3	circle
AMF_GLOIN_2v1488206	7	red	goldenrod2	circle
AMF_GLOIN_2v1488244	6	red	steelblue	circle
AMF_GLOIN_2v1488253	7	red	goldenrod2	circle
AMF_GLOIN_2v1488326	8	red	firebrick3	circle
AMF_GLOIN_2v1488366	7	red	goldenrod2	circle
AMF_GLOIN_2v1488538	13	red	cadetblue3	circle
AMF_GLOIN_2v1488614	1	red	darkgreen	circle
AMF_GLOIN_2v1488714	6	red	steelblue	circle
AMF_GLOIN_2v1488816	4	red	darkslategrey	circle
AMF_GLOIN_2v1488874	6	red	steelblue	circle
AMF_GLOIN_2v1488947	7	red	goldenrod2	circle
AMF_GLOIN_2v1489032	8	red	firebrick3	circle
AMF_GLOIN_2v1489151	6	red	steelblue	circle
AMF_GLOIN_2v1489173	12	red	orchid3	circle
AMF_GLOIN_2v1489550	10	red	mediumseagreen	circle
AMF_GLOIN_2v1489670	7	red	goldenrod2	circle
AMF_GLOIN_2v1489746	7	red	goldenrod2	circle
AMF_GLOIN_2v1490054	7	red	goldenrod2	circle
AMF_GLOIN_2v1490230	11	red	sienna3	circle
AMF_GLOIN_2v1490238	5	red	darkorange	circle
AMF_GLOIN_2v1490265	8	red	firebrick3	circle
AMF_GLOIN_2v1490365	9	red	dodgerblue3	circle
AMF_GLOIN_2v1490384	5	red	darkorange	circle
AMF_GLOIN_2v1490425	1	red	darkgreen	circle
AMF_GLOIN_2v1490455	7	red	goldenrod2	circle
AMF_GLOIN_2v1490478	10	red	mediumseagreen	circle
AMF_GLOIN_2v1490488	8	red	firebrick3	circle
AMF_GLOIN_2v1490594	2	red	darkviolet	circle
AMF_GLOIN_2v1490644	6	red	steelblue	circle
AMF_GLOIN_2v1490704	8	red	firebrick3	circle
AMF_GLOIN_2v1490723	6	red	steelblue	circle
AMF_GLOIN_2v1490740	2	red	darkviolet	circle
AMF_GLOIN_2v1490742	2	red	darkviolet	circle
AMF_GLOIN_2v1490750	3	red	deeppink3	circle
AMF_GLOIN_2v1490772	4	red	darkslategrey	circle
AMF_GLOIN_2v1490877	4	red	darkslategrey	circle
AMF_GLOIN_2v1490889	14	red	khaki4	circle
AMF_GLOIN_2v1490910	3	red	deeppink3	circle
AMF_GLOIN_2v1490946	7	red	goldenrod2	circle
AMF_GLOIN_2v1490948	3	red	deeppink3	circle
AMF_GLOIN_2v1490964	10	red	mediumseagreen	circle
AMF_GLOIN_2v1491035	7	red	goldenrod2	circle
AMF_GLOIN_2v1491164	5	red	darkorange	circle
AMF_GLOIN_2v1491194	3	red	deeppink3	circle
AMF_GLOIN_2v1491197	7	red	goldenrod2	circle
AMF_GLOIN_2v1491209	2	red	darkviolet	circle
AMF_GLOIN_2v1491254	8	red	firebrick3	circle
AMF_GLOIN_2v1491341	1	red	darkgreen	circle
AMF_GLOIN_2v1491346	1	red	darkgreen	circle
AMF_GLOIN_2v1491350	12	red	orchid3	circle
AMF_GLOIN_2v1491402	2	red	darkviolet	circle
AMF_GLOIN_2v1491450	1	red	darkgreen	circle
AMF_GLOIN_2v1491454	10	red	mediumseagreen	circle
AMF_GLOIN_2v1491471	6	red	steelblue	circle
AMF_GLOIN_2v1491493	8	red	firebrick3	circle
AMF_GLOIN_2v1491521	4	red	darkslategrey	circle
AMF_GLOIN_2v1492391	1	red	darkgreen	circle
AMF_GLOIN_2v1492813	1	red	darkgreen	circle
AMF_GLOIN_2v1492923	10	red	mediumseagreen	circle
AMF_GLOIN_2v1492927	9	red	dodgerblue3	circle
AMF_GLOIN_2v1492966	6	red	steelblue	circle
AMF_GLOIN_2v1492972	7	red	goldenrod2	circle
AMF_GLOIN_2v1493009	4	red	darkslategrey	circle
AMF_GLOIN_2v1493019	7	red	goldenrod2	circle
AMF_GLOIN_2v1493058	2	red	darkviolet	circle
AMF_GLOIN_2v1493120	10	red	mediumseagreen	circle
AMF_GLOIN_2v1493129	2	red	darkviolet	circle
AMF_GLOIN_2v1493312	3	red	deeppink3	circle
AMF_GLOIN_2v1493904	12	red	orchid3	circle
AMF_GLOIN_2v1493999	5	red	darkorange	circle
AMF_GLOIN_2v1494021	7	red	goldenrod2	circle
AMF_GLOIN_2v1494081	5	red	darkorange	circle
AMF_GLOIN_2v1494129	6	red	steelblue	circle
AMF_GLOIN_2v1494598	1	red	darkgreen	circle
AMF_GLOIN_2v1494675	11	red	sienna3	circle
AMF_GLOIN_2v1495160	4	red	darkslategrey	circle
AMF_GLOIN_2v1495217	6	red	steelblue	circle
AMF_GLOIN_2v1495288	4	red	darkslategrey	circle
AMF_GLOIN_2v1495396	7	red	goldenrod2	circle
AMF_GLOIN_2v1495417	7	red	goldenrod2	circle
AMF_GLOIN_2v1495431	7	red	goldenrod2	circle
AMF_GLOIN_2v1495445	6	red	steelblue	circle
AMF_GLOIN_2v1495512	9	red	dodgerblue3	circle
AMF_GLOIN_2v1495529	6	red	steelblue	circle
AMF_GLOIN_2v1495541	12	red	orchid3	circle
AMF_GLOIN_2v1495568	3	red	deeppink3	circle
AMF_GLOIN_2v1495586	13	red	cadetblue3	circle
AMF_GLOIN_2v1495626	4	red	darkslategrey	circle
AMF_GLOIN_2v1495711	5	red	darkorange	circle
AMF_GLOIN_2v1495723	1	red	darkgreen	circle
AMF_GLOIN_2v1495771	7	red	goldenrod2	circle
AMF_GLOIN_2v1495803	4	red	darkslategrey	circle
AMF_GLOIN_2v1495811	7	red	goldenrod2	circle
AMF_GLOIN_2v1495874	4	red	darkslategrey	circle
AMF_GLOIN_2v1495982	4	red	darkslategrey	circle
AMF_GLOIN_2v1496049	5	red	darkorange	circle
AMF_GLOIN_2v1496137	3	red	deeppink3	circle
AMF_GLOIN_2v1496175	11	red	sienna3	circle
AMF_GLOIN_2v1496224	5	red	darkorange	circle
AMF_GLOIN_2v1496228	9	red	dodgerblue3	circle
AMF_GLOIN_2v1496587	3	red	deeppink3	circle
AMF_GLOIN_2v1496690	8	red	firebrick3	circle
AMF_GLOIN_2v1496771	4	red	darkslategrey	circle
AMF_GLOIN_2v1496814	14	red	khaki4	circle
AMF_GLOIN_2v1496838	3	red	deeppink3	circle
AMF_GLOIN_2v1496873	2	red	darkviolet	circle
AMF_GLOIN_2v1496912	5	red	darkorange	circle
AMF_GLOIN_2v1496944	6	red	steelblue	circle
AMF_GLOIN_2v1496960	7	red	goldenrod2	circle
AMF_GLOIN_2v1496987	5	red	darkorange	circle
AMF_GLOIN_2v1496992	10	red	mediumseagreen	circle
AMF_GLOIN_2v1497076	3	red	deeppink3	circle
AMF_GLOIN_2v1497083	4	red	darkslategrey	circle
AMF_GLOIN_2v1497085	7	red	goldenrod2	circle
AMF_GLOIN_2v1497092	14	red	khaki4	circle
AMF_GLOIN_2v1497160	9	red	dodgerblue3	circle
AMF_GLOIN_2v1497191	12	red	orchid3	circle
AMF_GLOIN_2v1497249	6	red	steelblue	circle
AMF_GLOIN_2v1497291	7	red	goldenrod2	circle
AMF_GLOIN_2v1497315	9	red	dodgerblue3	circle
AMF_GLOIN_2v1497389	8	red	firebrick3	circle
AMF_GLOIN_2v1497471	4	red	darkslategrey	circle
AMF_GLOIN_2v1497532	2	red	darkviolet	circle
AMF_GLOIN_2v1497997	1	red	darkgreen	circle
AMF_GLOIN_2v1498193	5	red	darkorange	circle
AMF_GLOIN_2v1498208	4	red	darkslategrey	circle
AMF_GLOIN_2v1498245	2	red	darkviolet	circle
AMF_GLOIN_2v1498380	9	red	dodgerblue3	circle
AMF_GLOIN_2v1498549	5	red	darkorange	circle
AMF_GLOIN_2v1498814	5	red	darkorange	circle
AMF_GLOIN_2v1498826	2	red	darkviolet	circle
AMF_GLOIN_2v1498841	12	red	orchid3	circle
AMF_GLOIN_2v1498887	5	red	darkorange	circle
AMF_GLOIN_2v1499053	7	red	goldenrod2	circle
AMF_GLOIN_2v1499113	4	red	darkslategrey	circle
AMF_GLOIN_2v1499376	6	red	steelblue	circle
AMF_GLOIN_2v1499445	3	red	deeppink3	circle
AMF_GLOIN_2v1499453	10	red	mediumseagreen	circle
AMF_GLOIN_2v1499475	4	red	darkslategrey	circle
AMF_GLOIN_2v1499575	11	red	sienna3	circle
AMF_GLOIN_2v1499640	11	red	sienna3	circle
AMF_GLOIN_2v1499658	1	red	darkgreen	circle
AMF_GLOIN_2v1499669	8	red	firebrick3	circle
AMF_GLOIN_2v1499694	8	red	firebrick3	circle
AMF_GLOIN_2v1499849	4	red	darkslategrey	circle
AMF_GLOIN_2v1499883	6	red	steelblue	circle
AMF_GLOIN_2v1499894	6	red	steelblue	circle
AMF_GLOIN_2v1500020	13	red	cadetblue3	circle
AMF_GLOIN_2v1500176	11	red	sienna3	circle
AMF_GLOIN_2v1500193	6	red	steelblue	circle
AMF_GLOIN_2v1500215	5	red	darkorange	circle
AMF_GLOIN_2v1500221	7	red	goldenrod2	circle
AMF_GLOIN_2v1500235	12	red	orchid3	circle
AMF_GLOIN_2v1500447	10	red	mediumseagreen	circle
AMF_GLOIN_2v1500481	14	red	khaki4	circle
AMF_GLOIN_2v1500490	5	red	darkorange	circle
AMF_GLOIN_2v1500739	8	red	firebrick3	circle
AMF_GLOIN_2v1500798	3	red	deeppink3	circle
AMF_GLOIN_2v1500860	9	red	dodgerblue3	circle
AMF_GLOIN_2v1501161	7	red	goldenrod2	circle
AMF_GLOIN_2v1501307	2	red	darkviolet	circle
AMF_GLOIN_2v1501336	12	red	orchid3	circle
AMF_GLOIN_2v1501966	11	red	sienna3	circle
AMF_GLOIN_2v1501988	12	red	orchid3	circle
AMF_GLOIN_2v1502352	7	red	goldenrod2	circle
AMF_GLOIN_2v1502382	1	red	darkgreen	circle
AMF_GLOIN_2v1502388	4	red	darkslategrey	circle
AMF_GLOIN_2v1502405	7	red	goldenrod2	circle
AMF_GLOIN_2v1502729	10	red	mediumseagreen	circle
AMF_GLOIN_2v1502733	8	red	firebrick3	circle
AMF_GLOIN_2v1502738	11	red	sienna3	circle
AMF_GLOIN_2v1502743	2	red	darkviolet	circle
AMF_GLOIN_2v1502756	7	red	goldenrod2	circle
AMF_GLOIN_2v1502763	2	red	darkviolet	circle
AMF_GLOIN_2v1502764	5	red	darkorange	circle
AMF_GLOIN_2v1502792	7	red	goldenrod2	circle
AMF_GLOIN_2v1502793	12	red	orchid3	circle
AMF_GLOIN_2v1502845	5	red	darkorange	circle
AMF_GLOIN_2v1502861	3	red	deeppink3	circle
AMF_GLOIN_2v1502865	8	red	firebrick3	circle
AMF_GLOIN_2v1502900	7	red	goldenrod2	circle
AMF_GLOIN_2v1502982	11	red	sienna3	circle
AMF_GLOIN_2v1502990	1	red	darkgreen	circle
AMF_GLOIN_2v1502997	4	red	darkslategrey	circle
AMF_GLOIN_2v1503033	7	red	goldenrod2	circle
AMF_GLOIN_2v1503044	10	red	mediumseagreen	circle
AMF_GLOIN_2v1503060	6	red	steelblue	circle
AMF_GLOIN_2v1503082	2	red	darkviolet	circle
AMF_GLOIN_2v1503251	6	red	steelblue	circle
AMF_GLOIN_2v1503430	12	red	orchid3	circle
AMF_GLOIN_2v1503433	11	red	sienna3	circle
AMF_GLOIN_2v1503512	5	red	darkorange	circle
AMF_GLOIN_2v1503683	4	red	darkslategrey	circle
AMF_GLOIN_2v1503686	1	red	darkgreen	circle
AMF_GLOIN_2v1503762	6	red	steelblue	circle
AMF_GLOIN_2v1503812	3	red	deeppink3	circle
AMF_GLOIN_2v1504159	4	red	darkslategrey	circle
AMF_GLOIN_2v1504162	7	red	goldenrod2	circle
AMF_GLOIN_2v1504193	2	red	darkviolet	circle
AMF_GLOIN_2v1505095	8	red	firebrick3	circle
AMF_GLOIN_2v1505111	1	red	darkgreen	circle
AMF_GLOIN_2v1505136	9	red	dodgerblue3	circle
AMF_GLOIN_2v1505406	7	red	goldenrod2	circle
AMF_GLOIN_2v1505408	2	red	darkviolet	circle
AMF_GLOIN_2v1505441	9	red	dodgerblue3	circle
AMF_GLOIN_2v1505446	14	red	khaki4	circle
AMF_GLOIN_2v1505475	8	red	firebrick3	circle
AMF_GLOIN_2v1505570	7	red	goldenrod2	circle
AMF_GLOIN_2v1505659	2	red	darkviolet	circle
AMF_GLOIN_2v1505715	9	red	dodgerblue3	circle
AMF_GLOIN_2v1505907	5	red	darkorange	circle
AMF_GLOIN_2v1505920	6	red	steelblue	circle
AMF_GLOIN_2v1505937	9	red	dodgerblue3	circle
AMF_GLOIN_2v1505964	4	red	darkslategrey	circle
AMF_GLOIN_2v1506023	7	red	goldenrod2	circle
AMF_GLOIN_2v1506110	2	red	darkviolet	circle
AMF_GLOIN_2v1506184	10	red	mediumseagreen	circle
AMF_GLOIN_2v1506202	7	red	goldenrod2	circle
AMF_GLOIN_2v1506258	12	red	orchid3	circle
AMF_GLOIN_2v1506389	7	red	goldenrod2	circle
AMF_GLOIN_2v1506632	2	red	darkviolet	circle
AMF_GLOIN_2v1506718	4	red	darkslategrey	circle
AMF_GLOIN_2v1506733	7	red	goldenrod2	circle
AMF_GLOIN_2v1506919	2	red	darkviolet	circle
AMF_GLOIN_2v1507076	11	red	sienna3	circle
AMF_GLOIN_2v1507105	6	red	steelblue	circle
AMF_GLOIN_2v1507171	11	red	sienna3	circle
AMF_GLOIN_2v1507238	1	red	darkgreen	circle
AMF_GLOIN_2v1507338	10	red	mediumseagreen	circle
AMF_GLOIN_2v1507690	4	red	darkslategrey	circle
AMF_GLOIN_2v1507825	11	red	sienna3	circle
AMF_GLOIN_2v1508184	6	red	steelblue	circle
AMF_GLOIN_2v1508288	7	red	goldenrod2	circle
AMF_GLOIN_2v1508559	6	red	steelblue	circle
AMF_GLOIN_2v1508670	6	red	steelblue	circle
AMF_GLOIN_2v1508677	11	red	sienna3	circle
AMF_GLOIN_2v1508761	8	red	firebrick3	circle
AMF_GLOIN_2v1508776	9	red	dodgerblue3	circle
AMF_GLOIN_2v1508782	2	red	darkviolet	circle
AMF_GLOIN_2v1508788	2	red	darkviolet	circle
AMF_GLOIN_2v1508830	7	red	goldenrod2	circle
AMF_GLOIN_2v1508861	4	red	darkslategrey	circle
AMF_GLOIN_2v1508908	4	red	darkslategrey	circle
AMF_GLOIN_2v1508971	8	red	firebrick3	circle
AMF_GLOIN_2v1509066	7	red	goldenrod2	circle
AMF_GLOIN_2v1509124	10	red	mediumseagreen	circle
AMF_GLOIN_2v1509192	8	red	firebrick3	circle
AMF_GLOIN_2v1509222	2	red	darkviolet	circle
AMF_GLOIN_2v1509320	10	red	mediumseagreen	circle
AMF_GLOIN_2v1509354	2	red	darkviolet	circle
AMF_GLOIN_2v1509358	5	red	darkorange	circle
AMF_GLOIN_2v1509436	9	red	dodgerblue3	circle
AMF_GLOIN_2v1509441	6	red	steelblue	circle
AMF_GLOIN_2v1509463	5	red	darkorange	circle
AMF_GLOIN_2v1509494	11	red	sienna3	circle
AMF_GLOIN_2v1509528	10	red	mediumseagreen	circle
AMF_GLOIN_2v1509550	4	red	darkslategrey	circle
AMF_GLOIN_2v1509636	2	red	darkviolet	circle
AMF_GLOIN_2v1509715	6	red	steelblue	circle
AMF_GLOIN_2v1509739	8	red	firebrick3	circle
AMF_GLOIN_2v1509747	12	red	orchid3	circle
AMF_GLOIN_2v1510084	5	red	darkorange	circle
AMF_GLOIN_2v1510276	6	red	steelblue	circle
AMF_GLOIN_2v1510375	11	red	sienna3	circle
AMF_GLOIN_2v1510407	11	red	sienna3	circle
AMF_GLOIN_2v1510416	3	red	deeppink3	circle
AMF_GLOIN_2v1510487	7	red	goldenrod2	circle
AMF_GLOIN_2v1510554	1	red	darkgreen	circle
AMF_GLOIN_2v1510560	4	red	darkslategrey	circle
AMF_GLOIN_2v1510569	9	red	dodgerblue3	circle
AMF_GLOIN_2v1510589	8	red	firebrick3	circle
AMF_GLOIN_2v1510622	9	red	dodgerblue3	circle
AMF_GLOIN_2v1510628	4	red	darkslategrey	circle
AMF_GLOIN_2v1510646	7	red	goldenrod2	circle
AMF_GLOIN_2v1510688	11	red	sienna3	circle
AMF_GLOIN_2v1510694	10	red	mediumseagreen	circle
AMF_GLOIN_2v1510726	5	red	darkorange	circle
AMF_GLOIN_2v1510803	7	red	goldenrod2	circle
AMF_GLOIN_2v1511092	11	red	sienna3	circle
AMF_GLOIN_2v1511099	7	red	goldenrod2	circle
AMF_GLOIN_2v1511163	7	red	goldenrod2	circle
AMF_GLOIN_2v1511179	8	red	firebrick3	circle
AMF_GLOIN_2v1511218	7	red	goldenrod2	circle
AMF_GLOIN_2v1511683	7	red	goldenrod2	circle
AMF_GLOIN_2v1512185	3	red	deeppink3	circle
AMF_GLOIN_2v1512186	14	red	khaki4	circle
AMF_GLOIN_2v1512260	3	red	deeppink3	circle
AMF_GLOIN_2v1512290	7	red	goldenrod2	circle
AMF_GLOIN_2v1512308	7	red	goldenrod2	circle
AMF_GLOIN_2v1512908	7	red	goldenrod2	circle
AMF_GLOIN_2v1512929	7	red	goldenrod2	circle
AMF_GLOIN_2v1513010	7	red	goldenrod2	circle
AMF_GLOIN_2v1513030	7	red	goldenrod2	circle
AMF_GLOIN_2v1513373	3	red	deeppink3	circle
AMF_GLOIN_2v1513485	7	red	goldenrod2	circle
AMF_GLOIN_2v1513880	7	red	goldenrod2	circle
AMF_GLOIN_2v1513914	7	red	goldenrod2	circle
AMF_GLOIN_2v1514202	12	red	orchid3	circle
AMF_GLOIN_2v1514352	11	red	sienna3	circle
AMF_GLOIN_2v1514363	5	red	darkorange	circle
AMF_GLOIN_2v1514373	6	red	steelblue	circle
AMF_GLOIN_2v1514516	2	red	darkviolet	circle
AMF_GLOIN_2v1514526	2	red	darkviolet	circle
AMF_GLOIN_2v1514537	2	red	darkviolet	circle
AMF_GLOIN_2v1514563	5	red	darkorange	circle
AMF_GLOIN_2v1514696	8	red	firebrick3	circle
AMF_GLOIN_2v1514712	13	red	cadetblue3	circle
AMF_GLOIN_2v1514761	11	red	sienna3	circle
AMF_GLOIN_2v1514796	10	red	mediumseagreen	circle
AMF_GLOIN_2v1514804	11	red	sienna3	circle
AMF_GLOIN_2v1514816	10	red	mediumseagreen	circle
AMF_GLOIN_2v1514824	7	red	goldenrod2	circle
AMF_GLOIN_2v1514954	8	red	firebrick3	circle
AMF_GLOIN_2v1514961	6	red	steelblue	circle
AMF_GLOIN_2v1514977	9	red	dodgerblue3	circle
AMF_GLOIN_2v1514992	6	red	steelblue	circle
AMF_GLOIN_2v1515089	11	red	sienna3	circle
AMF_GLOIN_2v1515155	5	red	darkorange	circle
AMF_GLOIN_2v1515368	4	red	darkslategrey	circle
AMF_GLOIN_2v1515824	8	red	firebrick3	circle
AMF_GLOIN_2v1516555	8	red	firebrick3	circle
AMF_GLOIN_2v1516968	4	red	darkslategrey	circle
AMF_GLOIN_2v1516979	8	red	firebrick3	circle
AMF_GLOIN_2v1517022	4	red	darkslategrey	circle
AMF_GLOIN_2v1517043	7	red	goldenrod2	circle
AMF_GLOIN_2v1517054	4	red	darkslategrey	circle
AMF_GLOIN_2v1517096	4	red	darkslategrey	circle
AMF_GLOIN_2v1517109	12	red	orchid3	circle
AMF_GLOIN_2v1517191	4	red	darkslategrey	circle
AMF_GLOIN_2v1517290	4	red	darkslategrey	circle
AMF_GLOIN_2v1517326	10	red	mediumseagreen	circle
AMF_GLOIN_2v1517423	2	red	darkviolet	circle
AMF_GLOIN_2v1517486	5	red	darkorange	circle
AMF_GLOIN_2v1517598	6	red	steelblue	circle
AMF_GLOIN_2v1517677	5	red	darkorange	circle
AMF_GLOIN_2v1517697	3	red	deeppink3	circle
AMF_GLOIN_2v1517731	8	red	firebrick3	circle
AMF_GLOIN_2v1517738	8	red	firebrick3	circle
AMF_GLOIN_2v1517748	6	red	steelblue	circle
AMF_GLOIN_2v1517813	4	red	darkslategrey	circle
AMF_GLOIN_2v1517834	6	red	steelblue	circle
AMF_GLOIN_2v1517859	10	red	mediumseagreen	circle
AMF_GLOIN_2v1517884	7	red	goldenrod2	circle
AMF_GLOIN_2v1517898	12	red	orchid3	circle
AMF_GLOIN_2v1518089	7	red	goldenrod2	circle
AMF_GLOIN_2v1518326	8	red	firebrick3	circle
AMF_GLOIN_2v1518534	11	red	sienna3	circle
AMF_GLOIN_2v1518809	4	red	darkslategrey	circle
AMF_GLOIN_2v1518897	9	red	dodgerblue3	circle
AMF_GLOIN_2v1518913	10	red	mediumseagreen	circle
AMF_GLOIN_2v1518998	4	red	darkslategrey	circle
AMF_GLOIN_2v1519012	2	red	darkviolet	circle
AMF_GLOIN_2v1519028	5	red	darkorange	circle
AMF_GLOIN_2v1519395	5	red	darkorange	circle
AMF_GLOIN_2v1519407	12	red	orchid3	circle
AMF_GLOIN_2v1519501	8	red	firebrick3	circle
AMF_GLOIN_2v1519839	10	red	mediumseagreen	circle
AMF_GLOIN_2v1519844	7	red	goldenrod2	circle
AMF_GLOIN_2v1519914	11	red	sienna3	circle
AMF_GLOIN_2v1520006	7	red	goldenrod2	circle
AMF_GLOIN_2v1520178	2	red	darkviolet	circle
AMF_GLOIN_2v1520186	5	red	darkorange	circle
AMF_GLOIN_2v1520211	10	red	mediumseagreen	circle
AMF_GLOIN_2v1520244	6	red	steelblue	circle
AMF_GLOIN_2v1520258	4	red	darkslategrey	circle
AMF_GLOIN_2v1520268	7	red	goldenrod2	circle
AMF_GLOIN_2v1520285	10	red	mediumseagreen	circle
AMF_GLOIN_2v1520291	6	red	steelblue	circle
AMF_GLOIN_2v1520360	7	red	goldenrod2	circle
AMF_GLOIN_2v1520386	6	red	steelblue	circle
AMF_GLOIN_2v1520404	8	red	firebrick3	circle
AMF_GLOIN_2v1520510	7	red	goldenrod2	circle
AMF_GLOIN_2v1520521	12	red	orchid3	circle
AMF_GLOIN_2v1520528	12	red	orchid3	circle
AMF_GLOIN_2v1520542	6	red	steelblue	circle
AMF_GLOIN_2v1520647	4	red	darkslategrey	circle
AMF_GLOIN_2v1520677	6	red	steelblue	circle
AMF_GLOIN_2v1520689	11	red	sienna3	circle
AMF_GLOIN_2v1520773	7	red	goldenrod2	circle
AMF_GLOIN_2v1520800	8	red	firebrick3	circle
AMF_GLOIN_2v1520808	2	red	darkviolet	circle
AMF_GLOIN_2v1520822	5	red	darkorange	circle
AMF_GLOIN_2v1521078	10	red	mediumseagreen	circle
AMF_GLOIN_2v1521097	1	red	darkgreen	circle
AMF_GLOIN_2v1521175	10	red	mediumseagreen	circle
AMF_GLOIN_2v1521184	1	red	darkgreen	circle
AMF_GLOIN_2v1521223	13	red	cadetblue3	circle
AMF_GLOIN_2v1521262	7	red	goldenrod2	circle
AMF_GLOIN_2v1521273	8	red	firebrick3	circle
AMF_GLOIN_2v1521277	14	red	khaki4	circle
AMF_GLOIN_2v1521324	1	red	darkgreen	circle
AMF_GLOIN_2v1521350	6	red	steelblue	circle
AMF_GLOIN_2v1521373	4	red	darkslategrey	circle
AMF_GLOIN_2v1521472	5	red	darkorange	circle
AMF_GLOIN_2v1521545	8	red	firebrick3	circle
AMF_GLOIN_2v1521588	2	red	darkviolet	circle
AMF_GLOIN_2v1521593	10	red	mediumseagreen	circle
AMF_GLOIN_2v1521698	1	red	darkgreen	circle
AMF_GLOIN_2v1521711	10	red	mediumseagreen	circle
AMF_GLOIN_2v1521760	12	red	orchid3	circle
AMF_GLOIN_2v1521778	1	red	darkgreen	circle
AMF_GLOIN_2v1521786	10	red	mediumseagreen	circle
AMF_GLOIN_2v1521812	4	red	darkslategrey	circle
AMF_GLOIN_2v1521837	11	red	sienna3	circle
AMF_GLOIN_2v1521840	3	red	deeppink3	circle
AMF_GLOIN_2v1521892	7	red	goldenrod2	circle
AMF_GLOIN_2v1521912	10	red	mediumseagreen	circle
AMF_GLOIN_2v1522888	14	red	khaki4	circle
AMF_GLOIN_2v1522916	5	red	darkorange	circle
AMF_GLOIN_2v1522941	6	red	steelblue	circle
AMF_GLOIN_2v1523043	7	red	goldenrod2	circle
AMF_GLOIN_2v1523145	9	red	dodgerblue3	circle
AMF_GLOIN_2v1523210	5	red	darkorange	circle
AMF_GLOIN_2v1523224	9	red	dodgerblue3	circle
AMF_GLOIN_2v1523507	11	red	sienna3	circle
AMF_GLOIN_2v1523536	11	red	sienna3	circle
AMF_GLOIN_2v1523983	4	red	darkslategrey	circle
AMF_GLOIN_2v1524048	11	red	sienna3	circle
AMF_GLOIN_2v1524087	12	red	orchid3	circle
AMF_GLOIN_2v1524093	14	red	khaki4	circle
AMF_GLOIN_2v1524106	5	red	darkorange	circle
AMF_GLOIN_2v1524126	4	red	darkslategrey	circle
AMF_GLOIN_2v1524132	4	red	darkslategrey	circle
AMF_GLOIN_2v1524351	3	red	deeppink3	circle
AMF_GLOIN_2v1524369	3	red	deeppink3	circle
AMF_GLOIN_2v1524479	6	red	steelblue	circle
AMF_GLOIN_2v1524528	1	red	darkgreen	circle
AMF_GLOIN_2v1524589	5	red	darkorange	circle
AMF_GLOIN_2v1524617	6	red	steelblue	circle
AMF_GLOIN_2v1524704	7	red	goldenrod2	circle
AMF_GLOIN_2v1524742	10	red	mediumseagreen	circle
AMF_GLOIN_2v1524821	2	red	darkviolet	circle
AMF_GLOIN_2v1524832	3	red	deeppink3	circle
AMF_GLOIN_2v1524838	7	red	goldenrod2	circle
AMF_GLOIN_2v1524851	8	red	firebrick3	circle
AMF_GLOIN_2v1524872	9	red	dodgerblue3	circle
AMF_GLOIN_2v1524900	4	red	darkslategrey	circle
AMF_GLOIN_2v1524927	8	red	firebrick3	circle
AMF_GLOIN_2v1525006	3	red	deeppink3	circle
AMF_GLOIN_2v1525050	1	red	darkgreen	circle
AMF_GLOIN_2v1525122	6	red	steelblue	circle
AMF_GLOIN_2v1525136	1	red	darkgreen	circle
AMF_GLOIN_2v1525140	2	red	darkviolet	circle
AMF_GLOIN_2v1525159	3	red	deeppink3	circle
AMF_GLOIN_2v1525164	1	red	darkgreen	circle
AMF_GLOIN_2v1525170	14	red	khaki4	circle
AMF_GLOIN_2v1525281	10	red	mediumseagreen	circle
AMF_GLOIN_2v1525499	11	red	sienna3	circle
AMF_GLOIN_2v1525500	7	red	goldenrod2	circle
AMF_GLOIN_2v1525507	7	red	goldenrod2	circle
AMF_GLOIN_2v1525579	4	red	darkslategrey	circle
AMF_GLOIN_2v1525584	5	red	darkorange	circle
AMF_GLOIN_2v1525589	1	red	darkgreen	circle
AMF_GLOIN_2v1525602	11	red	sienna3	circle
AMF_GLOIN_2v1525612	10	red	mediumseagreen	circle
AMF_GLOIN_2v1525617	3	red	deeppink3	circle
AMF_GLOIN_2v1525622	6	red	steelblue	circle
AMF_GLOIN_2v1525659	2	red	darkviolet	circle
AMF_GLOIN_2v1525668	11	red	sienna3	circle
AMF_GLOIN_2v1525681	7	red	goldenrod2	circle
AMF_GLOIN_2v1525933	12	red	orchid3	circle
AMF_GLOIN_2v1525979	7	red	goldenrod2	circle
AMF_GLOIN_2v1526230	1	red	darkgreen	circle
AMF_GLOIN_2v1526299	6	red	steelblue	circle
AMF_GLOIN_2v1526379	9	red	dodgerblue3	circle
AMF_GLOIN_2v1526429	6	red	steelblue	circle
AMF_GLOIN_2v1526463	8	red	firebrick3	circle
AMF_GLOIN_2v1526472	12	red	orchid3	circle
AMF_GLOIN_2v1526476	12	red	orchid3	circle
AMF_GLOIN_2v1526523	14	red	khaki4	circle
AMF_GLOIN_2v1526560	5	red	darkorange	circle
AMF_GLOIN_2v1526830	2	red	darkviolet	circle
AMF_GLOIN_2v1526835	6	red	steelblue	circle
AMF_GLOIN_2v1526883	5	red	darkorange	circle
AMF_GLOIN_2v1526935	10	red	mediumseagreen	circle
AMF_GLOIN_2v1526946	5	red	darkorange	circle
AMF_GLOIN_2v1526958	4	red	darkslategrey	circle
AMF_GLOIN_2v1526980	14	red	khaki4	circle
AMF_GLOIN_2v1527010	3	red	deeppink3	circle
AMF_GLOIN_2v1527057	7	red	goldenrod2	circle
AMF_GLOIN_2v1527085	2	red	darkviolet	circle
AMF_GLOIN_2v1527339	11	red	sienna3	circle
AMF_GLOIN_2v1527532	4	red	darkslategrey	circle
AMF_GLOIN_2v1527549	3	red	deeppink3	circle
AMF_GLOIN_2v1527562	8	red	firebrick3	circle
AMF_GLOIN_2v1527573	13	red	cadetblue3	circle
AMF_GLOIN_2v1527592	7	red	goldenrod2	circle
AMF_GLOIN_2v1527749	10	red	mediumseagreen	circle
AMF_GLOIN_2v1527861	2	red	darkviolet	circle
AMF_GLOIN_2v1527912	10	red	mediumseagreen	circle
AMF_GLOIN_2v1528121	5	red	darkorange	circle
AMF_GLOIN_2v1528221	5	red	darkorange	circle
AMF_GLOIN_2v1528235	7	red	goldenrod2	circle
AMF_GLOIN_2v1528402	1	red	darkgreen	circle
AMF_GLOIN_2v1528548	8	red	firebrick3	circle
AMF_GLOIN_2v1528607	5	red	darkorange	circle
AMF_GLOIN_2v1528629	1	red	darkgreen	circle
AMF_GLOIN_2v1528645	10	red	mediumseagreen	circle
AMF_GLOIN_2v1528652	7	red	goldenrod2	circle
AMF_GLOIN_2v1528667	4	red	darkslategrey	circle
AMF_GLOIN_2v1528678	2	red	darkviolet	circle
AMF_GLOIN_2v1528864	9	red	dodgerblue3	circle
AMF_GLOIN_2v1528907	9	red	dodgerblue3	circle
AMF_GLOIN_2v1528944	7	red	goldenrod2	circle
AMF_GLOIN_2v1529013	5	red	darkorange	circle
AMF_GLOIN_2v1529029	8	red	firebrick3	circle
AMF_GLOIN_2v1529066	1	red	darkgreen	circle
AMF_GLOIN_2v1529145	8	red	firebrick3	circle
AMF_GLOIN_2v1529160	13	red	cadetblue3	circle
AMF_GLOIN_2v1529178	14	red	khaki4	circle
AMF_GLOIN_2v1529232	9	red	dodgerblue3	circle
AMF_GLOIN_2v1529238	9	red	dodgerblue3	circle
AMF_GLOIN_2v1529282	2	red	darkviolet	circle
AMF_GLOIN_2v1529292	13	red	cadetblue3	circle
AMF_GLOIN_2v1529299	11	red	sienna3	circle
AMF_GLOIN_2v1529317	2	red	darkviolet	circle
AMF_GLOIN_2v1529344	8	red	firebrick3	circle
AMF_GLOIN_2v1529350	9	red	dodgerblue3	circle
AMF_GLOIN_2v1529364	9	red	dodgerblue3	circle
AMF_GLOIN_2v1529380	5	red	darkorange	circle
AMF_GLOIN_2v1529396	11	red	sienna3	circle
AMF_GLOIN_2v1529464	7	red	goldenrod2	circle
AMF_GLOIN_2v1529499	11	red	sienna3	circle
AMF_GLOIN_2v1529515	2	red	darkviolet	circle
AMF_GLOIN_2v1529532	12	red	orchid3	circle
AMF_GLOIN_2v1529594	13	red	cadetblue3	circle
AMF_GLOIN_2v1529602	5	red	darkorange	circle
AMF_GLOIN_2v1529645	2	red	darkviolet	circle
AMF_GLOIN_2v1530804	2	red	darkviolet	circle
AMF_GLOIN_2v1530972	6	red	steelblue	circle
AMF_GLOIN_2v1532022	7	red	goldenrod2	circle
AMF_GLOIN_2v1532048	4	red	darkslategrey	circle
AMF_GLOIN_2v1532067	11	red	sienna3	circle
AMF_GLOIN_2v1532091	3	red	deeppink3	circle
AMF_GLOIN_2v1532112	14	red	khaki4	circle
AMF_GLOIN_2v1532134	8	red	firebrick3	circle
AMF_GLOIN_2v1532151	5	red	darkorange	circle
AMF_GLOIN_2v1532371	8	red	firebrick3	circle
AMF_GLOIN_2v1532562	11	red	sienna3	circle
AMF_GLOIN_2v1532569	2	red	darkviolet	circle
AMF_GLOIN_2v1532581	11	red	sienna3	circle
AMF_GLOIN_2v1532583	1	red	darkgreen	circle
AMF_GLOIN_2v1532591	3	red	deeppink3	circle
AMF_GLOIN_2v1532641	7	red	goldenrod2	circle
AMF_GLOIN_2v1532722	12	red	orchid3	circle
AMF_GLOIN_2v1532739	10	red	mediumseagreen	circle
AMF_GLOIN_2v1532743	10	red	mediumseagreen	circle
AMF_GLOIN_2v1532787	4	red	darkslategrey	circle
AMF_GLOIN_2v1532997	6	red	steelblue	circle
AMF_GLOIN_2v1533276	4	red	darkslategrey	circle
AMF_GLOIN_2v1533331	3	red	deeppink3	circle
AMF_GLOIN_2v1533333	2	red	darkviolet	circle
AMF_GLOIN_2v1533335	6	red	steelblue	circle
AMF_GLOIN_2v1533357	5	red	darkorange	circle
AMF_GLOIN_2v1533425	4	red	darkslategrey	circle
AMF_GLOIN_2v1533648	8	red	firebrick3	circle
AMF_GLOIN_2v1533649	2	red	darkviolet	circle
AMF_GLOIN_2v1533664	4	red	darkslategrey	circle
AMF_GLOIN_2v1533913	7	red	goldenrod2	circle
AMF_GLOIN_2v1534004	4	red	darkslategrey	circle
AMF_GLOIN_2v1534030	1	red	darkgreen	circle
AMF_GLOIN_2v1534078	11	red	sienna3	circle
AMF_GLOIN_2v1534100	1	red	darkgreen	circle
AMF_GLOIN_2v1534118	11	red	sienna3	circle
AMF_GLOIN_2v1534289	3	red	deeppink3	circle
AMF_GLOIN_2v1534304	12	red	orchid3	circle
AMF_GLOIN_2v1534409	7	red	goldenrod2	circle
AMF_GLOIN_2v1534434	9	red	dodgerblue3	circle
AMF_GLOIN_2v1534542	7	red	goldenrod2	circle
AMF_GLOIN_2v1534548	2	red	darkviolet	circle
AMF_GLOIN_2v1534622	7	red	goldenrod2	circle
AMF_GLOIN_2v1534820	3	red	deeppink3	circle
AMF_GLOIN_2v1534825	7	red	goldenrod2	circle
AMF_GLOIN_2v1534836	6	red	steelblue	circle
AMF_GLOIN_2v1534893	12	red	orchid3	circle
AMF_GLOIN_2v1534913	10	red	mediumseagreen	circle
AMF_GLOIN_2v1535605	3	red	deeppink3	circle
AMF_GLOIN_2v1535807	7	red	goldenrod2	circle
AMF_GLOIN_2v1536313	10	red	mediumseagreen	circle
AMF_GLOIN_2v1536454	2	red	darkviolet	circle
AMF_GLOIN_2v1536461	9	red	dodgerblue3	circle
AMF_GLOIN_2v1536474	2	red	darkviolet	circle
AMF_GLOIN_2v1536576	11	red	sienna3	circle
AMF_GLOIN_2v1536601	5	red	darkorange	circle
AMF_GLOIN_2v1536637	4	red	darkslategrey	circle
AMF_GLOIN_2v1536648	1	red	darkgreen	circle
AMF_GLOIN_2v1537133	12	red	orchid3	circle
AMF_GLOIN_2v1537159	8	red	firebrick3	circle
AMF_GLOIN_2v1537169	8	red	firebrick3	circle
AMF_GLOIN_2v1537192	6	red	steelblue	circle
AMF_GLOIN_2v1537297	10	red	mediumseagreen	circle
AMF_GLOIN_2v1537306	1	red	darkgreen	circle
AMF_GLOIN_2v1537345	8	red	firebrick3	circle
AMF_GLOIN_2v1537349	1	red	darkgreen	circle
AMF_GLOIN_2v1537566	11	red	sienna3	circle
AMF_GLOIN_2v1537578	8	red	firebrick3	circle
AMF_GLOIN_2v1537627	5	red	darkorange	circle
AMF_GLOIN_2v1537647	7	red	goldenrod2	circle
AMF_GLOIN_2v1537740	8	red	firebrick3	circle
AMF_GLOIN_2v1537767	10	red	mediumseagreen	circle
AMF_GLOIN_2v1537777	14	red	khaki4	circle
AMF_GLOIN_2v1537787	8	red	firebrick3	circle
AMF_GLOIN_2v1537829	4	red	darkslategrey	circle
AMF_GLOIN_2v1537893	12	red	orchid3	circle
AMF_GLOIN_2v1537931	1	red	darkgreen	circle
AMF_GLOIN_2v1537952	1	red	darkgreen	circle
AMF_GLOIN_2v1537970	1	red	darkgreen	circle
AMF_GLOIN_2v1538005	8	red	firebrick3	circle
AMF_GLOIN_2v1538015	7	red	goldenrod2	circle
AMF_GLOIN_2v1538018	14	red	khaki4	circle
AMF_GLOIN_2v1538104	11	red	sienna3	circle
AMF_GLOIN_2v1538109	8	red	firebrick3	circle
AMF_GLOIN_2v1538130	8	red	firebrick3	circle
AMF_GLOIN_2v1538140	4	red	darkslategrey	circle
AMF_GLOIN_2v1538162	12	red	orchid3	circle
AMF_GLOIN_2v1538213	12	red	orchid3	circle
AMF_GLOIN_2v1538328	1	red	darkgreen	circle
AMF_GLOIN_2v1538404	7	red	goldenrod2	circle
AMF_GLOIN_2v1538414	4	red	darkslategrey	circle
AMF_GLOIN_2v1538511	10	red	mediumseagreen	circle
AMF_GLOIN_2v1538530	2	red	darkviolet	circle
AMF_GLOIN_2v1538534	2	red	darkviolet	circle
AMF_GLOIN_2v1538579	12	red	orchid3	circle
AMF_GLOIN_2v1538603	5	red	darkorange	circle
AMF_GLOIN_2v1538629	12	red	orchid3	circle
AMF_GLOIN_2v1538656	8	red	firebrick3	circle
AMF_GLOIN_2v1538719	9	red	dodgerblue3	circle
AMF_GLOIN_2v1538830	7	red	goldenrod2	circle
AMF_GLOIN_2v1538838	5	red	darkorange	circle
AMF_GLOIN_2v1538865	1	red	darkgreen	circle
AMF_GLOIN_2v1538882	4	red	darkslategrey	circle
AMF_GLOIN_2v1538905	7	red	goldenrod2	circle
AMF_GLOIN_2v1538988	11	red	sienna3	circle
AMF_GLOIN_2v1539359	2	red	darkviolet	circle
AMF_GLOIN_2v1539368	11	red	sienna3	circle
AMF_GLOIN_2v1539518	1	red	darkgreen	circle
AMF_GLOIN_2v1539541	7	red	goldenrod2	circle
AMF_GLOIN_2v1539636	4	red	darkslategrey	circle
AMF_GLOIN_2v1539644	7	red	goldenrod2	circle
AMF_GLOIN_2v1539645	2	red	darkviolet	circle
AMF_GLOIN_2v1539653	1	red	darkgreen	circle
AMF_GLOIN_2v1539660	4	red	darkslategrey	circle
AMF_GLOIN_2v1539677	6	red	steelblue	circle
AMF_GLOIN_2v1539680	1	red	darkgreen	circle
AMF_GLOIN_2v1539686	8	red	firebrick3	circle
AMF_GLOIN_2v1539732	6	red	steelblue	circle
AMF_GLOIN_2v1539813	6	red	steelblue	circle
AMF_GLOIN_2v1539816	8	red	firebrick3	circle
AMF_GLOIN_2v1539838	4	red	darkslategrey	circle
AMF_GLOIN_2v1539855	14	red	khaki4	circle
AMF_GLOIN_2v1539895	6	red	steelblue	circle
AMF_GLOIN_2v1539968	14	red	khaki4	circle
AMF_GLOIN_2v1539977	1	red	darkgreen	circle
AMF_GLOIN_2v1540031	8	red	firebrick3	circle
AMF_GLOIN_2v1540073	5	red	darkorange	circle
AMF_GLOIN_2v1540213	1	red	darkgreen	circle
AMF_GLOIN_2v1540246	2	red	darkviolet	circle
AMF_GLOIN_2v1540267	10	red	mediumseagreen	circle
AMF_GLOIN_2v1540279	4	red	darkslategrey	circle
AMF_GLOIN_2v1540295	7	red	goldenrod2	circle
AMF_GLOIN_2v1540340	7	red	goldenrod2	circle
AMF_GLOIN_2v1540357	1	red	darkgreen	circle
AMF_GLOIN_2v1540373	3	red	deeppink3	circle
AMF_GLOIN_2v1540379	8	red	firebrick3	circle
AMF_GLOIN_2v1540494	7	red	goldenrod2	circle
AMF_GLOIN_2v1540528	6	red	steelblue	circle
AMF_GLOIN_2v1540560	1	red	darkgreen	circle
AMF_GLOIN_2v1540875	8	red	firebrick3	circle
AMF_GLOIN_2v1541000	7	red	goldenrod2	circle
AMF_GLOIN_2v1541065	4	red	darkslategrey	circle
AMF_GLOIN_2v1541151	12	red	orchid3	circle
AMF_GLOIN_2v1541182	1	red	darkgreen	circle
AMF_GLOIN_2v1541270	11	red	sienna3	circle
AMF_GLOIN_2v1541345	10	red	mediumseagreen	circle
AMF_GLOIN_2v1541353	7	red	goldenrod2	circle
AMF_GLOIN_2v1541358	3	red	deeppink3	circle
AMF_GLOIN_2v1541398	12	red	orchid3	circle
AMF_GLOIN_2v1541414	10	red	mediumseagreen	circle
AMF_GLOIN_2v1541433	1	red	darkgreen	circle
AMF_GLOIN_2v1541450	4	red	darkslategrey	circle
AMF_GLOIN_2v1541483	11	red	sienna3	circle
AMF_GLOIN_2v1541510	1	red	darkgreen	circle
AMF_GLOIN_2v1541512	2	red	darkviolet	circle
AMF_GLOIN_2v1541542	6	red	steelblue	circle
AMF_GLOIN_2v1541545	12	red	orchid3	circle
AMF_GLOIN_2v1541614	7	red	goldenrod2	circle
AMF_GLOIN_2v1541748	11	red	sienna3	circle
AMF_GLOIN_2v1541755	9	red	dodgerblue3	circle
AMF_GLOIN_2v1541775	3	red	deeppink3	circle
AMF_GLOIN_2v1541855	2	red	darkviolet	circle
AMF_GLOIN_2v1541876	10	red	mediumseagreen	circle
AMF_GLOIN_2v1541884	12	red	orchid3	circle
AMF_GLOIN_2v1541941	5	red	darkorange	circle
AMF_GLOIN_2v1541993	1	red	darkgreen	circle
AMF_GLOIN_2v1541997	10	red	mediumseagreen	circle
AMF_GLOIN_2v1542028	4	red	darkslategrey	circle
AMF_GLOIN_2v1542030	4	red	darkslategrey	circle
AMF_GLOIN_2v1542053	10	red	mediumseagreen	circle
AMF_GLOIN_2v1542089	7	red	goldenrod2	circle
AMF_GLOIN_2v1542142	3	red	deeppink3	circle
AMF_GLOIN_2v1542150	6	red	steelblue	circle
AMF_GLOIN_2v1542164	3	red	deeppink3	circle
AMF_GLOIN_2v1542195	2	red	darkviolet	circle
AMF_GLOIN_2v1542229	7	red	goldenrod2	circle
AMF_GLOIN_2v1542239	3	red	deeppink3	circle
AMF_GLOIN_2v1542246	10	red	mediumseagreen	circle
AMF_GLOIN_2v1542280	7	red	goldenrod2	circle
AMF_GLOIN_2v1542350	4	red	darkslategrey	circle
AMF_GLOIN_2v1542356	11	red	sienna3	circle
AMF_GLOIN_2v1542363	5	red	darkorange	circle
AMF_GLOIN_2v1542383	5	red	darkorange	circle
AMF_GLOIN_2v1542388	10	red	mediumseagreen	circle
AMF_GLOIN_2v1542423	9	red	dodgerblue3	circle
AMF_GLOIN_2v1543553	2	red	darkviolet	circle
AMF_GLOIN_2v1543588	4	red	darkslategrey	circle
AMF_GLOIN_2v1543599	6	red	steelblue	circle
AMF_GLOIN_2v1543605	12	red	orchid3	circle
AMF_GLOIN_2v1543694	4	red	darkslategrey	circle
AMF_GLOIN_2v1543797	11	red	sienna3	circle
AMF_GLOIN_2v1543865	8	red	firebrick3	circle
AMF_GLOIN_2v1543869	8	red	firebrick3	circle
AMF_GLOIN_2v1543877	8	red	firebrick3	circle
AMF_GLOIN_2v15440	4	red	darkslategrey	circle
AMF_GLOIN_2v1544371	4	red	darkslategrey	circle
AMF_GLOIN_2v1544385	5	red	darkorange	circle
AMF_GLOIN_2v1544399	10	red	mediumseagreen	circle
AMF_GLOIN_2v1544432	11	red	sienna3	circle
AMF_GLOIN_2v1544998	2	red	darkviolet	circle
AMF_GLOIN_2v1545022	6	red	steelblue	circle
AMF_GLOIN_2v1545102	3	red	deeppink3	circle
AMF_GLOIN_2v1545425	5	red	darkorange	circle
AMF_GLOIN_2v1545456	12	red	orchid3	circle
AMF_GLOIN_2v1545920	4	red	darkslategrey	circle
AMF_GLOIN_2v1545978	2	red	darkviolet	circle
AMF_GLOIN_2v1546033	6	red	steelblue	circle
AMF_GLOIN_2v1546118	9	red	dodgerblue3	circle
AMF_GLOIN_2v1546230	3	red	deeppink3	circle
AMF_GLOIN_2v1546262	8	red	firebrick3	circle
AMF_GLOIN_2v1546300	12	red	orchid3	circle
AMF_GLOIN_2v1546311	12	red	orchid3	circle
AMF_GLOIN_2v1546356	12	red	orchid3	circle
AMF_GLOIN_2v1546452	13	red	cadetblue3	circle
AMF_GLOIN_2v1546759	4	red	darkslategrey	circle
AMF_GLOIN_2v1546783	10	red	mediumseagreen	circle
AMF_GLOIN_2v1546854	11	red	sienna3	circle
AMF_GLOIN_2v1546882	11	red	sienna3	circle
AMF_GLOIN_2v1546900	6	red	steelblue	circle
AMF_GLOIN_2v1546913	7	red	goldenrod2	circle
AMF_GLOIN_2v1546962	11	red	sienna3	circle
AMF_GLOIN_2v1546971	2	red	darkviolet	circle
AMF_GLOIN_2v1546996	3	red	deeppink3	circle
AMF_GLOIN_2v1547032	10	red	mediumseagreen	circle
AMF_GLOIN_2v1547054	5	red	darkorange	circle
AMF_GLOIN_2v1547080	11	red	sienna3	circle
AMF_GLOIN_2v1547364	5	red	darkorange	circle
AMF_GLOIN_2v1547369	4	red	darkslategrey	circle
AMF_GLOIN_2v1547382	11	red	sienna3	circle
AMF_GLOIN_2v1547422	7	red	goldenrod2	circle
AMF_GLOIN_2v1547473	12	red	orchid3	circle
AMF_GLOIN_2v1547519	10	red	mediumseagreen	circle
AMF_GLOIN_2v1547622	5	red	darkorange	circle
AMF_GLOIN_2v1547641	3	red	deeppink3	circle
AMF_GLOIN_2v1547732	7	red	goldenrod2	circle
AMF_GLOIN_2v1547821	12	red	orchid3	circle
AMF_GLOIN_2v1547826	9	red	dodgerblue3	circle
AMF_GLOIN_2v1547865	12	red	orchid3	circle
AMF_GLOIN_2v1547875	9	red	dodgerblue3	circle
AMF_GLOIN_2v1547880	8	red	firebrick3	circle
AMF_GLOIN_2v1547900	11	red	sienna3	circle
AMF_GLOIN_2v1547912	6	red	steelblue	circle
AMF_GLOIN_2v1547973	10	red	mediumseagreen	circle
AMF_GLOIN_2v1547988	5	red	darkorange	circle
AMF_GLOIN_2v1548007	12	red	orchid3	circle
AMF_GLOIN_2v1548036	10	red	mediumseagreen	circle
AMF_GLOIN_2v1548098	11	red	sienna3	circle
AMF_GLOIN_2v1548139	5	red	darkorange	circle
AMF_GLOIN_2v1548143	8	red	firebrick3	circle
AMF_GLOIN_2v1548158	4	red	darkslategrey	circle
AMF_GLOIN_2v1548203	8	red	firebrick3	circle
AMF_GLOIN_2v1548287	2	red	darkviolet	circle
AMF_GLOIN_2v1548366	9	red	dodgerblue3	circle
AMF_GLOIN_2v1548392	3	red	deeppink3	circle
AMF_GLOIN_2v1548396	2	red	darkviolet	circle
AMF_GLOIN_2v1548419	11	red	sienna3	circle
AMF_GLOIN_2v1548848	7	red	goldenrod2	circle
AMF_GLOIN_2v1548892	7	red	goldenrod2	circle
AMF_GLOIN_2v1548895	7	red	goldenrod2	circle
AMF_GLOIN_2v1549304	7	red	goldenrod2	circle
AMF_GLOIN_2v1549406	7	red	goldenrod2	circle
AMF_GLOIN_2v1549923	1	red	darkgreen	circle
AMF_GLOIN_2v1549932	11	red	sienna3	circle
AMF_GLOIN_2v1549991	10	red	mediumseagreen	circle
AMF_GLOIN_2v1550045	6	red	steelblue	circle
AMF_GLOIN_2v1550364	8	red	firebrick3	circle
AMF_GLOIN_2v1550602	8	red	firebrick3	circle
AMF_GLOIN_2v1550631	6	red	steelblue	circle
AMF_GLOIN_2v1550713	3	red	deeppink3	circle
AMF_GLOIN_2v1550954	6	red	steelblue	circle
AMF_GLOIN_2v1551226	11	red	sienna3	circle
AMF_GLOIN_2v1551730	3	red	deeppink3	circle
AMF_GLOIN_2v1551758	12	red	orchid3	circle
AMF_GLOIN_2v1551762	8	red	firebrick3	circle
AMF_GLOIN_2v1551866	6	red	steelblue	circle
AMF_GLOIN_2v1551891	6	red	steelblue	circle
AMF_GLOIN_2v1551947	8	red	firebrick3	circle
AMF_GLOIN_2v1552530	6	red	steelblue	circle
AMF_GLOIN_2v1552702	8	red	firebrick3	circle
AMF_GLOIN_2v1552709	6	red	steelblue	circle
AMF_GLOIN_2v1552749	8	red	firebrick3	circle
AMF_GLOIN_2v1552841	1	red	darkgreen	circle
AMF_GLOIN_2v1552896	11	red	sienna3	circle
AMF_GLOIN_2v1553558	7	red	goldenrod2	circle
AMF_GLOIN_2v1553577	2	red	darkviolet	circle
AMF_GLOIN_2v1553594	7	red	goldenrod2	circle
AMF_GLOIN_2v1553683	5	red	darkorange	circle
AMF_GLOIN_2v1553742	4	red	darkslategrey	circle
AMF_GLOIN_2v1553755	7	red	goldenrod2	circle
AMF_GLOIN_2v1553782	3	red	deeppink3	circle
AMF_GLOIN_2v1553790	3	red	deeppink3	circle
AMF_GLOIN_2v1554057	7	red	goldenrod2	circle
AMF_GLOIN_2v1554171	8	red	firebrick3	circle
AMF_GLOIN_2v1554175	10	red	mediumseagreen	circle
AMF_GLOIN_2v1554304	11	red	sienna3	circle
AMF_GLOIN_2v1554370	1	red	darkgreen	circle
AMF_GLOIN_2v1554573	2	red	darkviolet	circle
AMF_GLOIN_2v1554592	7	red	goldenrod2	circle
AMF_GLOIN_2v1554620	2	red	darkviolet	circle
AMF_GLOIN_2v1554623	11	red	sienna3	circle
AMF_GLOIN_2v1554656	10	red	mediumseagreen	circle
AMF_GLOIN_2v1554675	2	red	darkviolet	circle
AMF_GLOIN_2v1554714	7	red	goldenrod2	circle
AMF_GLOIN_2v1554730	11	red	sienna3	circle
AMF_GLOIN_2v1554735	6	red	steelblue	circle
AMF_GLOIN_2v1554756	2	red	darkviolet	circle
AMF_GLOIN_2v1554765	8	red	firebrick3	circle
AMF_GLOIN_2v1554869	1	red	darkgreen	circle
AMF_GLOIN_2v1554983	7	red	goldenrod2	circle
AMF_GLOIN_2v1555059	5	red	darkorange	circle
AMF_GLOIN_2v1555064	1	red	darkgreen	circle
AMF_GLOIN_2v1555163	7	red	goldenrod2	circle
AMF_GLOIN_2v1555171	2	red	darkviolet	circle
AMF_GLOIN_2v1555182	12	red	orchid3	circle
AMF_GLOIN_2v1555201	9	red	dodgerblue3	circle
AMF_GLOIN_2v1555205	8	red	firebrick3	circle
AMF_GLOIN_2v1555227	11	red	sienna3	circle
AMF_GLOIN_2v1555434	7	red	goldenrod2	circle
AMF_GLOIN_2v1555527	4	red	darkslategrey	circle
AMF_GLOIN_2v1555546	1	red	darkgreen	circle
AMF_GLOIN_2v1555596	11	red	sienna3	circle
AMF_GLOIN_2v1555621	1	red	darkgreen	circle
AMF_GLOIN_2v1555785	4	red	darkslategrey	circle
AMF_GLOIN_2v1555828	2	red	darkviolet	circle
AMF_GLOIN_2v1555866	10	red	mediumseagreen	circle
AMF_GLOIN_2v1555889	9	red	dodgerblue3	circle
AMF_GLOIN_2v1555942	10	red	mediumseagreen	circle
AMF_GLOIN_2v1555982	7	red	goldenrod2	circle
AMF_GLOIN_2v1556094	8	red	firebrick3	circle
AMF_GLOIN_2v1556098	2	red	darkviolet	circle
AMF_GLOIN_2v1556197	4	red	darkslategrey	circle
AMF_GLOIN_2v1556214	4	red	darkslategrey	circle
AMF_GLOIN_2v1556267	14	red	khaki4	circle
AMF_GLOIN_2v1556464	11	red	sienna3	circle
AMF_GLOIN_2v1556668	3	red	deeppink3	circle
AMF_GLOIN_2v1556704	3	red	deeppink3	circle
AMF_GLOIN_2v1557168	2	red	darkviolet	circle
AMF_GLOIN_2v1557218	4	red	darkslategrey	circle
AMF_GLOIN_2v1557224	3	red	deeppink3	circle
AMF_GLOIN_2v1557331	4	red	darkslategrey	circle
AMF_GLOIN_2v1557464	6	red	steelblue	circle
AMF_GLOIN_2v1557783	3	red	deeppink3	circle
AMF_GLOIN_2v1557879	6	red	steelblue	circle
AMF_GLOIN_2v1558146	11	red	sienna3	circle
AMF_GLOIN_2v1558155	3	red	deeppink3	circle
AMF_GLOIN_2v1558189	8	red	firebrick3	circle
AMF_GLOIN_2v1558202	2	red	darkviolet	circle
AMF_GLOIN_2v1558212	1	red	darkgreen	circle
AMF_GLOIN_2v1558376	8	red	firebrick3	circle
AMF_GLOIN_2v1558454	8	red	firebrick3	circle
AMF_GLOIN_2v1558475	7	red	goldenrod2	circle
AMF_GLOIN_2v1558508	6	red	steelblue	circle
AMF_GLOIN_2v1558534	7	red	goldenrod2	circle
AMF_GLOIN_2v1558622	2	red	darkviolet	circle
AMF_GLOIN_2v1558646	3	red	deeppink3	circle
AMF_GLOIN_2v1558661	11	red	sienna3	circle
AMF_GLOIN_2v1558743	11	red	sienna3	circle
AMF_GLOIN_2v1558779	13	red	cadetblue3	circle
AMF_GLOIN_2v1558786	2	red	darkviolet	circle
AMF_GLOIN_2v1558790	10	red	mediumseagreen	circle
AMF_GLOIN_2v1558815	5	red	darkorange	circle
AMF_GLOIN_2v1558860	6	red	steelblue	circle
AMF_GLOIN_2v1558905	2	red	darkviolet	circle
AMF_GLOIN_2v1558920	7	red	goldenrod2	circle
AMF_GLOIN_2v1558964	7	red	goldenrod2	circle
AMF_GLOIN_2v1559045	11	red	sienna3	circle
AMF_GLOIN_2v1559153	8	red	firebrick3	circle
AMF_GLOIN_2v1559258	8	red	firebrick3	circle
AMF_GLOIN_2v1559391	7	red	goldenrod2	circle
AMF_GLOIN_2v1559494	2	red	darkviolet	circle
AMF_GLOIN_2v1559578	8	red	firebrick3	circle
AMF_GLOIN_2v1559972	7	red	goldenrod2	circle
AMF_GLOIN_2v1560487	4	red	darkslategrey	circle
AMF_GLOIN_2v1560585	1	red	darkgreen	circle
AMF_GLOIN_2v1560630	2	red	darkviolet	circle
AMF_GLOIN_2v1560642	2	red	darkviolet	circle
AMF_GLOIN_2v1560646	6	red	steelblue	circle
AMF_GLOIN_2v1560716	2	red	darkviolet	circle
AMF_GLOIN_2v1560735	7	red	goldenrod2	circle
AMF_GLOIN_2v1560758	2	red	darkviolet	circle
AMF_GLOIN_2v1560783	4	red	darkslategrey	circle
AMF_GLOIN_2v1560824	10	red	mediumseagreen	circle
AMF_GLOIN_2v1560848	3	red	deeppink3	circle
AMF_GLOIN_2v1560955	5	red	darkorange	circle
AMF_GLOIN_2v1561416	1	red	darkgreen	circle
AMF_GLOIN_2v1561434	4	red	darkslategrey	circle
AMF_GLOIN_2v1561445	8	red	firebrick3	circle
AMF_GLOIN_2v1561485	3	red	deeppink3	circle
AMF_GLOIN_2v1561502	11	red	sienna3	circle
AMF_GLOIN_2v1561514	10	red	mediumseagreen	circle
AMF_GLOIN_2v1561576	6	red	steelblue	circle
AMF_GLOIN_2v1561614	4	red	darkslategrey	circle
AMF_GLOIN_2v1561644	6	red	steelblue	circle
AMF_GLOIN_2v1561654	6	red	steelblue	circle
AMF_GLOIN_2v1561943	4	red	darkslategrey	circle
AMF_GLOIN_2v1562098	14	red	khaki4	circle
AMF_GLOIN_2v1562187	1	red	darkgreen	circle
AMF_GLOIN_2v1562191	11	red	sienna3	circle
AMF_GLOIN_2v1562233	4	red	darkslategrey	circle
AMF_GLOIN_2v1562236	5	red	darkorange	circle
AMF_GLOIN_2v1562353	6	red	steelblue	circle
AMF_GLOIN_2v1562428	7	red	goldenrod2	circle
AMF_GLOIN_2v1562559	4	red	darkslategrey	circle
AMF_GLOIN_2v1562571	6	red	steelblue	circle
AMF_GLOIN_2v1562995	3	red	deeppink3	circle
AMF_GLOIN_2v1563037	2	red	darkviolet	circle
AMF_GLOIN_2v1563213	8	red	firebrick3	circle
AMF_GLOIN_2v1563227	12	red	orchid3	circle
AMF_GLOIN_2v1563237	5	red	darkorange	circle
AMF_GLOIN_2v1563240	10	red	mediumseagreen	circle
AMF_GLOIN_2v1563266	12	red	orchid3	circle
AMF_GLOIN_2v1563307	3	red	deeppink3	circle
AMF_GLOIN_2v1563323	4	red	darkslategrey	circle
AMF_GLOIN_2v1563407	2	red	darkviolet	circle
AMF_GLOIN_2v1563452	1	red	darkgreen	circle
AMF_GLOIN_2v1563650	2	red	darkviolet	circle
AMF_GLOIN_2v1563881	14	red	khaki4	circle
AMF_GLOIN_2v1563894	4	red	darkslategrey	circle
AMF_GLOIN_2v1563952	5	red	darkorange	circle
AMF_GLOIN_2v1563964	8	red	firebrick3	circle
AMF_GLOIN_2v1564001	8	red	firebrick3	circle
AMF_GLOIN_2v1564051	14	red	khaki4	circle
AMF_GLOIN_2v1564141	7	red	goldenrod2	circle
AMF_GLOIN_2v1564262	8	red	firebrick3	circle
AMF_GLOIN_2v1564284	5	red	darkorange	circle
AMF_GLOIN_2v1564322	3	red	deeppink3	circle
AMF_GLOIN_2v1564375	5	red	darkorange	circle
AMF_GLOIN_2v1564402	1	red	darkgreen	circle
AMF_GLOIN_2v1564413	12	red	orchid3	circle
AMF_GLOIN_2v1564425	11	red	sienna3	circle
AMF_GLOIN_2v1564431	12	red	orchid3	circle
AMF_GLOIN_2v1564474	8	red	firebrick3	circle
AMF_GLOIN_2v1564492	12	red	orchid3	circle
AMF_GLOIN_2v1564531	2	red	darkviolet	circle
AMF_GLOIN_2v1564541	12	red	orchid3	circle
AMF_GLOIN_2v1564548	12	red	orchid3	circle
AMF_GLOIN_2v1564661	4	red	darkslategrey	circle
AMF_GLOIN_2v1564731	12	red	orchid3	circle
AMF_GLOIN_2v1564762	1	red	darkgreen	circle
AMF_GLOIN_2v1564767	4	red	darkslategrey	circle
AMF_GLOIN_2v1564795	7	red	goldenrod2	circle
AMF_GLOIN_2v1564800	8	red	firebrick3	circle
AMF_GLOIN_2v1564861	5	red	darkorange	circle
AMF_GLOIN_2v1564886	3	red	deeppink3	circle
AMF_GLOIN_2v1564924	11	red	sienna3	circle
AMF_GLOIN_2v1564947	11	red	sienna3	circle
AMF_GLOIN_2v1564955	12	red	orchid3	circle
AMF_GLOIN_2v1564962	10	red	mediumseagreen	circle
AMF_GLOIN_2v1564981	10	red	mediumseagreen	circle
AMF_GLOIN_2v1564992	11	red	sienna3	circle
AMF_GLOIN_2v1565021	3	red	deeppink3	circle
AMF_GLOIN_2v1565083	7	red	goldenrod2	circle
AMF_GLOIN_2v1565188	10	red	mediumseagreen	circle
AMF_GLOIN_2v1565205	12	red	orchid3	circle
AMF_GLOIN_2v1565216	6	red	steelblue	circle
AMF_GLOIN_2v1565226	3	red	deeppink3	circle
AMF_GLOIN_2v1565232	5	red	darkorange	circle
AMF_GLOIN_2v1565239	7	red	goldenrod2	circle
AMF_GLOIN_2v1565255	4	red	darkslategrey	circle
AMF_GLOIN_2v1565285	9	red	dodgerblue3	circle
AMF_GLOIN_2v1565290	4	red	darkslategrey	circle
AMF_GLOIN_2v1565332	4	red	darkslategrey	circle
AMF_GLOIN_2v1565345	3	red	deeppink3	circle
AMF_GLOIN_2v1565351	5	red	darkorange	circle
AMF_GLOIN_2v1565375	3	red	deeppink3	circle
AMF_GLOIN_2v1565410	4	red	darkslategrey	circle
AMF_GLOIN_2v1565460	10	red	mediumseagreen	circle
AMF_GLOIN_2v1565480	10	red	mediumseagreen	circle
AMF_GLOIN_2v1565566	1	red	darkgreen	circle
AMF_GLOIN_2v1565572	7	red	goldenrod2	circle
AMF_GLOIN_2v1565589	5	red	darkorange	circle
AMF_GLOIN_2v1565611	4	red	darkslategrey	circle
AMF_GLOIN_2v1565626	2	red	darkviolet	circle
AMF_GLOIN_2v1565628	11	red	sienna3	circle
AMF_GLOIN_2v1565666	6	red	steelblue	circle
AMF_GLOIN_2v1565818	2	red	darkviolet	circle
AMF_GLOIN_2v1565843	7	red	goldenrod2	circle
AMF_GLOIN_2v1565852	9	red	dodgerblue3	circle
AMF_GLOIN_2v1565934	6	red	steelblue	circle
AMF_GLOIN_2v1566052	4	red	darkslategrey	circle
AMF_GLOIN_2v1566220	4	red	darkslategrey	circle
AMF_GLOIN_2v1566254	9	red	dodgerblue3	circle
AMF_GLOIN_2v1566418	7	red	goldenrod2	circle
AMF_GLOIN_2v1566543	4	red	darkslategrey	circle
AMF_GLOIN_2v1566719	1	red	darkgreen	circle
AMF_GLOIN_2v1568507	8	red	firebrick3	circle
AMF_GLOIN_2v1568634	5	red	darkorange	circle
AMF_GLOIN_2v1568635	8	red	firebrick3	circle
AMF_GLOIN_2v1568645	14	red	khaki4	circle
AMF_GLOIN_2v1568648	9	red	dodgerblue3	circle
AMF_GLOIN_2v1568657	2	red	darkviolet	circle
AMF_GLOIN_2v1568679	7	red	goldenrod2	circle
AMF_GLOIN_2v1568763	7	red	goldenrod2	circle
AMF_GLOIN_2v1568780	7	red	goldenrod2	circle
AMF_GLOIN_2v1568850	7	red	goldenrod2	circle
AMF_GLOIN_2v1568908	6	red	steelblue	circle
AMF_GLOIN_2v1568915	12	red	orchid3	circle
AMF_GLOIN_2v1568953	4	red	darkslategrey	circle
AMF_GLOIN_2v1569022	6	red	steelblue	circle
AMF_GLOIN_2v1569037	11	red	sienna3	circle
AMF_GLOIN_2v1569052	13	red	cadetblue3	circle
AMF_GLOIN_2v1569059	14	red	khaki4	circle
AMF_GLOIN_2v1569184	11	red	sienna3	circle
AMF_GLOIN_2v1569233	4	red	darkslategrey	circle
AMF_GLOIN_2v1569255	10	red	mediumseagreen	circle
AMF_GLOIN_2v1569293	2	red	darkviolet	circle
AMF_GLOIN_2v1569298	7	red	goldenrod2	circle
AMF_GLOIN_2v1569362	2	red	darkviolet	circle
AMF_GLOIN_2v1569369	2	red	darkviolet	circle
AMF_GLOIN_2v1569428	1	red	darkgreen	circle
AMF_GLOIN_2v1569452	12	red	orchid3	circle
AMF_GLOIN_2v1569620	10	red	mediumseagreen	circle
AMF_GLOIN_2v1569631	12	red	orchid3	circle
AMF_GLOIN_2v1569773	3	red	deeppink3	circle
AMF_GLOIN_2v1569786	6	red	steelblue	circle
AMF_GLOIN_2v1569789	10	red	mediumseagreen	circle
AMF_GLOIN_2v1569795	8	red	firebrick3	circle
AMF_GLOIN_2v1569829	14	red	khaki4	circle
AMF_GLOIN_2v1569859	9	red	dodgerblue3	circle
AMF_GLOIN_2v1569864	8	red	firebrick3	circle
AMF_GLOIN_2v1569899	9	red	dodgerblue3	circle
AMF_GLOIN_2v1569923	11	red	sienna3	circle
AMF_GLOIN_2v1569939	14	red	khaki4	circle
AMF_GLOIN_2v1569981	5	red	darkorange	circle
AMF_GLOIN_2v1569994	7	red	goldenrod2	circle
AMF_GLOIN_2v1570028	6	red	steelblue	circle
AMF_GLOIN_2v1570060	5	red	darkorange	circle
AMF_GLOIN_2v1570117	7	red	goldenrod2	circle
AMF_GLOIN_2v1570185	4	red	darkslategrey	circle
AMF_GLOIN_2v1570325	7	red	goldenrod2	circle
AMF_GLOIN_2v1570344	3	red	deeppink3	circle
AMF_GLOIN_2v1570423	4	red	darkslategrey	circle
AMF_GLOIN_2v1570498	10	red	mediumseagreen	circle
AMF_GLOIN_2v1570581	7	red	goldenrod2	circle
AMF_GLOIN_2v1570637	2	red	darkviolet	circle
AMF_GLOIN_2v1570663	7	red	goldenrod2	circle
AMF_GLOIN_2v1570945	3	red	deeppink3	circle
AMF_GLOIN_2v1570954	12	red	orchid3	circle
AMF_GLOIN_2v1570985	9	red	dodgerblue3	circle
AMF_GLOIN_2v1571795	5	red	darkorange	circle
AMF_GLOIN_2v1571930	12	red	orchid3	circle
AMF_GLOIN_2v1571933	8	red	firebrick3	circle
AMF_GLOIN_2v1572031	3	red	deeppink3	circle
AMF_GLOIN_2v1572258	4	red	darkslategrey	circle
AMF_GLOIN_2v1572339	3	red	deeppink3	circle
AMF_GLOIN_2v1572377	4	red	darkslategrey	circle
AMF_GLOIN_2v1572393	2	red	darkviolet	circle
AMF_GLOIN_2v1572483	6	red	steelblue	circle
AMF_GLOIN_2v1572508	1	red	darkgreen	circle
AMF_GLOIN_2v1572522	13	red	cadetblue3	circle
AMF_GLOIN_2v1572528	5	red	darkorange	circle
AMF_GLOIN_2v1572649	2	red	darkviolet	circle
AMF_GLOIN_2v1572712	1	red	darkgreen	circle
AMF_GLOIN_2v1572786	4	red	darkslategrey	circle
AMF_GLOIN_2v1572811	8	red	firebrick3	circle
AMF_GLOIN_2v1572845	10	red	mediumseagreen	circle
AMF_GLOIN_2v1572853	4	red	darkslategrey	circle
AMF_GLOIN_2v1572860	6	red	steelblue	circle
AMF_GLOIN_2v1572868	6	red	steelblue	circle
AMF_GLOIN_2v1572899	8	red	firebrick3	circle
AMF_GLOIN_2v1572921	10	red	mediumseagreen	circle
AMF_GLOIN_2v1572986	9	red	dodgerblue3	circle
AMF_GLOIN_2v1573077	9	red	dodgerblue3	circle
AMF_GLOIN_2v1573083	7	red	goldenrod2	circle
AMF_GLOIN_2v1573110	6	red	steelblue	circle
AMF_GLOIN_2v1573173	11	red	sienna3	circle
AMF_GLOIN_2v1573885	8	red	firebrick3	circle
AMF_GLOIN_2v1574000	4	red	darkslategrey	circle
AMF_GLOIN_2v1574242	3	red	deeppink3	circle
AMF_GLOIN_2v157445	11	red	sienna3	circle
AMF_GLOIN_2v1574541	9	red	dodgerblue3	circle
AMF_GLOIN_2v1574566	10	red	mediumseagreen	circle
AMF_GLOIN_2v1574674	10	red	mediumseagreen	circle
AMF_GLOIN_2v1574677	2	red	darkviolet	circle
AMF_GLOIN_2v1574682	7	red	goldenrod2	circle
AMF_GLOIN_2v1574907	3	red	deeppink3	circle
AMF_GLOIN_2v1574915	2	red	darkviolet	circle
AMF_GLOIN_2v1574944	12	red	orchid3	circle
AMF_GLOIN_2v1574970	6	red	steelblue	circle
AMF_GLOIN_2v1575010	7	red	goldenrod2	circle
AMF_GLOIN_2v1575026	11	red	sienna3	circle
AMF_GLOIN_2v1575036	7	red	goldenrod2	circle
AMF_GLOIN_2v1575080	3	red	deeppink3	circle
AMF_GLOIN_2v1575084	12	red	orchid3	circle
AMF_GLOIN_2v1575114	4	red	darkslategrey	circle
AMF_GLOIN_2v1575156	10	red	mediumseagreen	circle
AMF_GLOIN_2v1575167	2	red	darkviolet	circle
AMF_GLOIN_2v1575181	6	red	steelblue	circle
AMF_GLOIN_2v1575191	5	red	darkorange	circle
AMF_GLOIN_2v1575202	1	red	darkgreen	circle
AMF_GLOIN_2v1575229	2	red	darkviolet	circle
AMF_GLOIN_2v1575576	2	red	darkviolet	circle
AMF_GLOIN_2v1575584	12	red	orchid3	circle
AMF_GLOIN_2v1575607	7	red	goldenrod2	circle
AMF_GLOIN_2v1575611	1	red	darkgreen	circle
AMF_GLOIN_2v1575627	3	red	deeppink3	circle
AMF_GLOIN_2v1575682	6	red	steelblue	circle
AMF_GLOIN_2v1575696	4	red	darkslategrey	circle
AMF_GLOIN_2v1575704	2	red	darkviolet	circle
AMF_GLOIN_2v1575710	2	red	darkviolet	circle
AMF_GLOIN_2v1575715	3	red	deeppink3	circle
AMF_GLOIN_2v1576455	12	red	orchid3	circle
AMF_GLOIN_2v1576462	5	red	darkorange	circle
AMF_GLOIN_2v1576529	6	red	steelblue	circle
AMF_GLOIN_2v1576692	8	red	firebrick3	circle
AMF_GLOIN_2v1576729	5	red	darkorange	circle
AMF_GLOIN_2v1576738	5	red	darkorange	circle
AMF_GLOIN_2v1576850	11	red	sienna3	circle
AMF_GLOIN_2v1576898	4	red	darkslategrey	circle
AMF_GLOIN_2v1577166	12	red	orchid3	circle
AMF_GLOIN_2v1577211	12	red	orchid3	circle
AMF_GLOIN_2v1577652	4	red	darkslategrey	circle
AMF_GLOIN_2v1577660	7	red	goldenrod2	circle
AMF_GLOIN_2v1577674	2	red	darkviolet	circle
AMF_GLOIN_2v1577698	8	red	firebrick3	circle
AMF_GLOIN_2v1577711	3	red	deeppink3	circle
AMF_GLOIN_2v1577718	2	red	darkviolet	circle
AMF_GLOIN_2v1577760	14	red	khaki4	circle
AMF_GLOIN_2v1577772	10	red	mediumseagreen	circle
AMF_GLOIN_2v1577794	14	red	khaki4	circle
AMF_GLOIN_2v1577817	1	red	darkgreen	circle
AMF_GLOIN_2v1577912	2	red	darkviolet	circle
AMF_GLOIN_2v1577934	13	red	cadetblue3	circle
AMF_GLOIN_2v1577946	5	red	darkorange	circle
AMF_GLOIN_2v1577960	6	red	steelblue	circle
AMF_GLOIN_2v1577989	12	red	orchid3	circle
AMF_GLOIN_2v1578004	2	red	darkviolet	circle
AMF_GLOIN_2v1578014	2	red	darkviolet	circle
AMF_GLOIN_2v1578104	7	red	goldenrod2	circle
AMF_GLOIN_2v1578130	10	red	mediumseagreen	circle
AMF_GLOIN_2v1578147	8	red	firebrick3	circle
AMF_GLOIN_2v1578227	3	red	deeppink3	circle
AMF_GLOIN_2v1578255	7	red	goldenrod2	circle
AMF_GLOIN_2v1578258	3	red	deeppink3	circle
AMF_GLOIN_2v1578282	5	red	darkorange	circle
AMF_GLOIN_2v1578297	1	red	darkgreen	circle
AMF_GLOIN_2v1578422	1	red	darkgreen	circle
AMF_GLOIN_2v1578488	8	red	firebrick3	circle
AMF_GLOIN_2v1578498	7	red	goldenrod2	circle
AMF_GLOIN_2v1578504	2	red	darkviolet	circle
AMF_GLOIN_2v1578509	8	red	firebrick3	circle
AMF_GLOIN_2v1578517	10	red	mediumseagreen	circle
AMF_GLOIN_2v1578519	7	red	goldenrod2	circle
AMF_GLOIN_2v1578529	2	red	darkviolet	circle
AMF_GLOIN_2v1578559	2	red	darkviolet	circle
AMF_GLOIN_2v1578622	6	red	steelblue	circle
AMF_GLOIN_2v1578656	7	red	goldenrod2	circle
AMF_GLOIN_2v1578689	3	red	deeppink3	circle
AMF_GLOIN_2v1578736	8	red	firebrick3	circle
AMF_GLOIN_2v1578749	11	red	sienna3	circle
AMF_GLOIN_2v1578760	3	red	deeppink3	circle
AMF_GLOIN_2v1579348	3	red	deeppink3	circle
AMF_GLOIN_2v1579392	7	red	goldenrod2	circle
AMF_GLOIN_2v1579733	2	red	darkviolet	circle
AMF_GLOIN_2v1579799	10	red	mediumseagreen	circle
AMF_GLOIN_2v1579811	12	red	orchid3	circle
AMF_GLOIN_2v1579847	2	red	darkviolet	circle
AMF_GLOIN_2v1580400	7	red	goldenrod2	circle
AMF_GLOIN_2v1580557	8	red	firebrick3	circle
AMF_GLOIN_2v1580859	3	red	deeppink3	circle
AMF_GLOIN_2v1580912	8	red	firebrick3	circle
AMF_GLOIN_2v1580923	6	red	steelblue	circle
AMF_GLOIN_2v1581275	7	red	goldenrod2	circle
AMF_GLOIN_2v1581282	7	red	goldenrod2	circle
AMF_GLOIN_2v1581300	6	red	steelblue	circle
AMF_GLOIN_2v1581337	8	red	firebrick3	circle
AMF_GLOIN_2v1581340	11	red	sienna3	circle
AMF_GLOIN_2v1581391	4	red	darkslategrey	circle
AMF_GLOIN_2v1581411	8	red	firebrick3	circle
AMF_GLOIN_2v1581485	7	red	goldenrod2	circle
AMF_GLOIN_2v1581808	12	red	orchid3	circle
AMF_GLOIN_2v1581824	6	red	steelblue	circle
AMF_GLOIN_2v1581855	10	red	mediumseagreen	circle
AMF_GLOIN_2v1581878	8	red	firebrick3	circle
AMF_GLOIN_2v1581910	5	red	darkorange	circle
AMF_GLOIN_2v1581981	1	red	darkgreen	circle
AMF_GLOIN_2v1581987	2	red	darkviolet	circle
AMF_GLOIN_2v1582004	13	red	cadetblue3	circle
AMF_GLOIN_2v1582012	3	red	deeppink3	circle
AMF_GLOIN_2v1582081	6	red	steelblue	circle
AMF_GLOIN_2v1582340	7	red	goldenrod2	circle
AMF_GLOIN_2v1582580	6	red	steelblue	circle
AMF_GLOIN_2v1582625	8	red	firebrick3	circle
AMF_GLOIN_2v1582686	9	red	dodgerblue3	circle
AMF_GLOIN_2v1582712	12	red	orchid3	circle
AMF_GLOIN_2v1582734	4	red	darkslategrey	circle
AMF_GLOIN_2v1582750	14	red	khaki4	circle
AMF_GLOIN_2v1583181	6	red	steelblue	circle
AMF_GLOIN_2v1583328	12	red	orchid3	circle
AMF_GLOIN_2v1583662	3	red	deeppink3	circle
AMF_GLOIN_2v1583800	7	red	goldenrod2	circle
AMF_GLOIN_2v1583975	14	red	khaki4	circle
AMF_GLOIN_2v1585053	10	red	mediumseagreen	circle
AMF_GLOIN_2v1585099	11	red	sienna3	circle
AMF_GLOIN_2v1585118	4	red	darkslategrey	circle
AMF_GLOIN_2v1585120	4	red	darkslategrey	circle
AMF_GLOIN_2v1585249	5	red	darkorange	circle
AMF_GLOIN_2v1585270	2	red	darkviolet	circle
AMF_GLOIN_2v1585298	4	red	darkslategrey	circle
AMF_GLOIN_2v1585368	7	red	goldenrod2	circle
AMF_GLOIN_2v1585387	3	red	deeppink3	circle
AMF_GLOIN_2v1585469	4	red	darkslategrey	circle
AMF_GLOIN_2v1585500	3	red	deeppink3	circle
AMF_GLOIN_2v1585504	5	red	darkorange	circle
AMF_GLOIN_2v1585522	4	red	darkslategrey	circle
AMF_GLOIN_2v1585534	7	red	goldenrod2	circle
AMF_GLOIN_2v1585583	7	red	goldenrod2	circle
AMF_GLOIN_2v1585600	9	red	dodgerblue3	circle
AMF_GLOIN_2v1585671	9	red	dodgerblue3	circle
AMF_GLOIN_2v1585709	12	red	orchid3	circle
AMF_GLOIN_2v1585741	7	red	goldenrod2	circle
AMF_GLOIN_2v1585832	5	red	darkorange	circle
AMF_GLOIN_2v1585838	4	red	darkslategrey	circle
AMF_GLOIN_2v1585926	2	red	darkviolet	circle
AMF_GLOIN_2v1585932	1	red	darkgreen	circle
AMF_GLOIN_2v1585977	10	red	mediumseagreen	circle
AMF_GLOIN_2v1585994	7	red	goldenrod2	circle
AMF_GLOIN_2v1585999	2	red	darkviolet	circle
AMF_GLOIN_2v1586072	5	red	darkorange	circle
AMF_GLOIN_2v1586089	6	red	steelblue	circle
AMF_GLOIN_2v1586146	7	red	goldenrod2	circle
AMF_GLOIN_2v1586150	10	red	mediumseagreen	circle
AMF_GLOIN_2v1586502	14	red	khaki4	circle
AMF_GLOIN_2v1586829	2	red	darkviolet	circle
AMF_GLOIN_2v1586848	6	red	steelblue	circle
AMF_GLOIN_2v1587307	13	red	cadetblue3	circle
AMF_GLOIN_2v1587315	6	red	steelblue	circle
AMF_GLOIN_2v1587332	3	red	deeppink3	circle
AMF_GLOIN_2v1587350	6	red	steelblue	circle
AMF_GLOIN_2v1587420	6	red	steelblue	circle
AMF_GLOIN_2v1587441	5	red	darkorange	circle
AMF_GLOIN_2v1587457	7	red	goldenrod2	circle
AMF_GLOIN_2v1587497	8	red	firebrick3	circle
AMF_GLOIN_2v1587531	13	red	cadetblue3	circle
AMF_GLOIN_2v1587640	9	red	dodgerblue3	circle
AMF_GLOIN_2v1587725	8	red	firebrick3	circle
AMF_GLOIN_2v1587773	11	red	sienna3	circle
AMF_GLOIN_2v1587784	11	red	sienna3	circle
AMF_GLOIN_2v1587899	6	red	steelblue	circle
AMF_GLOIN_2v1588279	1	red	darkgreen	circle
AMF_GLOIN_2v1588465	3	red	deeppink3	circle
AMF_GLOIN_2v1588497	5	red	darkorange	circle
AMF_GLOIN_2v1588729	7	red	goldenrod2	circle
AMF_GLOIN_2v1588998	7	red	goldenrod2	circle
AMF_GLOIN_2v1589064	6	red	steelblue	circle
AMF_GLOIN_2v1589404	8	red	firebrick3	circle
AMF_GLOIN_2v1589525	7	red	goldenrod2	circle
AMF_GLOIN_2v1589558	7	red	goldenrod2	circle
AMF_GLOIN_2v1589569	10	red	mediumseagreen	circle
AMF_GLOIN_2v1589597	8	red	firebrick3	circle
AMF_GLOIN_2v1589827	9	red	dodgerblue3	circle
AMF_GLOIN_2v1589830	5	red	darkorange	circle
AMF_GLOIN_2v1589937	6	red	steelblue	circle
AMF_GLOIN_2v1590095	7	red	goldenrod2	circle
AMF_GLOIN_2v1590097	1	red	darkgreen	circle
AMF_GLOIN_2v1590307	5	red	darkorange	circle
AMF_GLOIN_2v1590328	10	red	mediumseagreen	circle
AMF_GLOIN_2v1590441	7	red	goldenrod2	circle
AMF_GLOIN_2v1590474	2	red	darkviolet	circle
AMF_GLOIN_2v1590495	7	red	goldenrod2	circle
AMF_GLOIN_2v1591384	6	red	steelblue	circle
AMF_GLOIN_2v1591472	3	red	deeppink3	circle
AMF_GLOIN_2v1591501	2	red	darkviolet	circle
AMF_GLOIN_2v1591516	11	red	sienna3	circle
AMF_GLOIN_2v1591666	11	red	sienna3	circle
AMF_GLOIN_2v1591759	4	red	darkslategrey	circle
AMF_GLOIN_2v1591838	7	red	goldenrod2	circle
AMF_GLOIN_2v1591877	10	red	mediumseagreen	circle
AMF_GLOIN_2v1591908	2	red	darkviolet	circle
AMF_GLOIN_2v1591923	10	red	mediumseagreen	circle
AMF_GLOIN_2v1591927	2	red	darkviolet	circle
AMF_GLOIN_2v1591945	4	red	darkslategrey	circle
AMF_GLOIN_2v1592026	12	red	orchid3	circle
AMF_GLOIN_2v1592052	7	red	goldenrod2	circle
AMF_GLOIN_2v1592064	5	red	darkorange	circle
AMF_GLOIN_2v1592075	4	red	darkslategrey	circle
AMF_GLOIN_2v1592089	1	red	darkgreen	circle
AMF_GLOIN_2v1592096	8	red	firebrick3	circle
AMF_GLOIN_2v1592190	7	red	goldenrod2	circle
AMF_GLOIN_2v1592279	5	red	darkorange	circle
AMF_GLOIN_2v1592315	10	red	mediumseagreen	circle
AMF_GLOIN_2v1592340	7	red	goldenrod2	circle
AMF_GLOIN_2v1593383	7	red	goldenrod2	circle
AMF_GLOIN_2v1593389	2	red	darkviolet	circle
AMF_GLOIN_2v1593397	1	red	darkgreen	circle
AMF_GLOIN_2v1593428	2	red	darkviolet	circle
AMF_GLOIN_2v1593654	2	red	darkviolet	circle
AMF_GLOIN_2v1593752	4	red	darkslategrey	circle
AMF_GLOIN_2v1593759	5	red	darkorange	circle
AMF_GLOIN_2v1593766	1	red	darkgreen	circle
AMF_GLOIN_2v1593769	5	red	darkorange	circle
AMF_GLOIN_2v1593789	1	red	darkgreen	circle
AMF_GLOIN_2v1593807	12	red	orchid3	circle
AMF_GLOIN_2v1593910	4	red	darkslategrey	circle
AMF_GLOIN_2v1594104	11	red	sienna3	circle
AMF_GLOIN_2v1594144	7	red	goldenrod2	circle
AMF_GLOIN_2v1594194	10	red	mediumseagreen	circle
AMF_GLOIN_2v1594327	12	red	orchid3	circle
AMF_GLOIN_2v1594369	7	red	goldenrod2	circle
AMF_GLOIN_2v1594412	2	red	darkviolet	circle
AMF_GLOIN_2v1594443	7	red	goldenrod2	circle
AMF_GLOIN_2v1594477	11	red	sienna3	circle
AMF_GLOIN_2v1594631	5	red	darkorange	circle
AMF_GLOIN_2v1594646	12	red	orchid3	circle
AMF_GLOIN_2v1594767	5	red	darkorange	circle
AMF_GLOIN_2v1594863	1	red	darkgreen	circle
AMF_GLOIN_2v1595045	4	red	darkslategrey	circle
AMF_GLOIN_2v1595062	8	red	firebrick3	circle
AMF_GLOIN_2v1595068	7	red	goldenrod2	circle
AMF_GLOIN_2v1595141	2	red	darkviolet	circle
AMF_GLOIN_2v1595142	12	red	orchid3	circle
AMF_GLOIN_2v1595151	13	red	cadetblue3	circle
AMF_GLOIN_2v1595188	1	red	darkgreen	circle
AMF_GLOIN_2v1595198	6	red	steelblue	circle
AMF_GLOIN_2v1595331	9	red	dodgerblue3	circle
AMF_GLOIN_2v1595339	3	red	deeppink3	circle
AMF_GLOIN_2v1595352	8	red	firebrick3	circle
AMF_GLOIN_2v1595402	1	red	darkgreen	circle
AMF_GLOIN_2v1595445	4	red	darkslategrey	circle
AMF_GLOIN_2v1595458	8	red	firebrick3	circle
AMF_GLOIN_2v1595514	8	red	firebrick3	circle
AMF_GLOIN_2v1595522	7	red	goldenrod2	circle
AMF_GLOIN_2v1595530	11	red	sienna3	circle
AMF_GLOIN_2v1595683	7	red	goldenrod2	circle
AMF_GLOIN_2v1595764	8	red	firebrick3	circle
AMF_GLOIN_2v1595869	3	red	deeppink3	circle
AMF_GLOIN_2v1595906	1	red	darkgreen	circle
AMF_GLOIN_2v1595986	9	red	dodgerblue3	circle
AMF_GLOIN_2v1596193	3	red	deeppink3	circle
AMF_GLOIN_2v1596279	2	red	darkviolet	circle
AMF_GLOIN_2v1596363	3	red	deeppink3	circle
AMF_GLOIN_2v1596380	3	red	deeppink3	circle
AMF_GLOIN_2v1596447	9	red	dodgerblue3	circle
AMF_GLOIN_2v1596458	2	red	darkviolet	circle
AMF_GLOIN_2v1596508	7	red	goldenrod2	circle
AMF_GLOIN_2v1596604	2	red	darkviolet	circle
AMF_GLOIN_2v1596625	11	red	sienna3	circle
AMF_GLOIN_2v1596716	1	red	darkgreen	circle
AMF_GLOIN_2v1596721	7	red	goldenrod2	circle
AMF_GLOIN_2v1596810	1	red	darkgreen	circle
AMF_GLOIN_2v1596987	8	red	firebrick3	circle
AMF_GLOIN_2v1597005	7	red	goldenrod2	circle
AMF_GLOIN_2v1597014	2	red	darkviolet	circle
AMF_GLOIN_2v1597149	2	red	darkviolet	circle
AMF_GLOIN_2v1597701	5	red	darkorange	circle
AMF_GLOIN_2v1598168	10	red	mediumseagreen	circle
AMF_GLOIN_2v1598257	5	red	darkorange	circle
AMF_GLOIN_2v1598541	12	red	orchid3	circle
AMF_GLOIN_2v1598580	5	red	darkorange	circle
AMF_GLOIN_2v1598711	10	red	mediumseagreen	circle
AMF_GLOIN_2v1598730	7	red	goldenrod2	circle
AMF_GLOIN_2v1598742	3	red	deeppink3	circle
AMF_GLOIN_2v1598756	7	red	goldenrod2	circle
AMF_GLOIN_2v1598765	4	red	darkslategrey	circle
AMF_GLOIN_2v1598768	11	red	sienna3	circle
AMF_GLOIN_2v1598791	13	red	cadetblue3	circle
AMF_GLOIN_2v1598806	4	red	darkslategrey	circle
AMF_GLOIN_2v1598869	10	red	mediumseagreen	circle
AMF_GLOIN_2v1598913	6	red	steelblue	circle
[truncated: 2,884 more rows]

## Sheet: C2_gene_clusters
gene	cluster	fill_color	outline_color	shape
AMF_GLOIN_2v1004476	1	blue	darkgreen	circle
AMF_GLOIN_2v1005326	2	blue	darkviolet	circle
AMF_GLOIN_2v1009838	2	blue	darkviolet	circle
AMF_GLOIN_2v1011575	3	blue	deeppink3	circle
AMF_GLOIN_2v1014227	2	blue	darkviolet	circle
AMF_GLOIN_2v101752	4	blue	darkslategrey	circle
AMF_GLOIN_2v1025220	5	blue	darkorange	circle
AMF_GLOIN_2v1025801	6	blue	steelblue	circle
AMF_GLOIN_2v1031550	7	blue	goldenrod2	circle
AMF_GLOIN_2v1033202	8	blue	firebrick3	circle
AMF_GLOIN_2v1039212	9	blue	dodgerblue3	circle
AMF_GLOIN_2v1039291	5	blue	darkorange	circle
AMF_GLOIN_2v1039659	6	blue	steelblue	circle
AMF_GLOIN_2v1044124	8	blue	firebrick3	circle
AMF_GLOIN_2v1048200	4	blue	darkslategrey	circle
AMF_GLOIN_2v1048949	4	blue	darkslategrey	circle
AMF_GLOIN_2v1049685	1	blue	darkgreen	circle
AMF_GLOIN_2v1057638	10	blue	mediumseagreen	circle
AMF_GLOIN_2v1057704	11	blue	sienna3	circle
AMF_GLOIN_2v1061838	2	blue	darkviolet	circle
AMF_GLOIN_2v1067111	3	blue	deeppink3	circle
AMF_GLOIN_2v107123	9	blue	dodgerblue3	circle
AMF_GLOIN_2v1076824	9	blue	dodgerblue3	circle
AMF_GLOIN_2v108838	6	blue	steelblue	circle
AMF_GLOIN_2v1100628	6	blue	steelblue	circle
AMF_GLOIN_2v1100831	9	blue	dodgerblue3	circle
AMF_GLOIN_2v1101511	8	blue	firebrick3	circle
AMF_GLOIN_2v110273	2	blue	darkviolet	circle
AMF_GLOIN_2v110309	1	blue	darkgreen	circle
AMF_GLOIN_2v1109107	3	blue	deeppink3	circle
AMF_GLOIN_2v110950	1	blue	darkgreen	circle
AMF_GLOIN_2v1110565	5	blue	darkorange	circle
AMF_GLOIN_2v1110579	12	blue	orchid3	circle
AMF_GLOIN_2v1116908	7	blue	goldenrod2	circle
AMF_GLOIN_2v1131131	1	blue	darkgreen	circle
AMF_GLOIN_2v1131795	2	blue	darkviolet	circle
AMF_GLOIN_2v1133213	12	blue	orchid3	circle
AMF_GLOIN_2v1133945	1	blue	darkgreen	circle
AMF_GLOIN_2v1134418	8	blue	firebrick3	circle
AMF_GLOIN_2v1138743	12	blue	orchid3	circle
AMF_GLOIN_2v1139072	2	blue	darkviolet	circle
AMF_GLOIN_2v1145696	11	blue	sienna3	circle
AMF_GLOIN_2v1145854	12	blue	orchid3	circle
AMF_GLOIN_2v1158415	7	blue	goldenrod2	circle
AMF_GLOIN_2v1165778	7	blue	goldenrod2	circle
AMF_GLOIN_2v1166165	12	blue	orchid3	circle
AMF_GLOIN_2v1169154	12	blue	orchid3	circle
AMF_GLOIN_2v1174747	13	blue	cadetblue3	circle
AMF_GLOIN_2v120438	5	blue	darkorange	circle
AMF_GLOIN_2v127817	11	blue	sienna3	circle
AMF_GLOIN_2v129758	2	blue	darkviolet	circle
AMF_GLOIN_2v132109	9	blue	dodgerblue3	circle
AMF_GLOIN_2v1422557	2	blue	darkviolet	circle
AMF_GLOIN_2v1422735	9	blue	dodgerblue3	circle
AMF_GLOIN_2v1423783	5	blue	darkorange	circle
AMF_GLOIN_2v1425116	5	blue	darkorange	circle
AMF_GLOIN_2v1425527	13	blue	cadetblue3	circle
AMF_GLOIN_2v1426150	8	blue	firebrick3	circle
AMF_GLOIN_2v1427390	7	blue	goldenrod2	circle
AMF_GLOIN_2v1427717	6	blue	steelblue	circle
AMF_GLOIN_2v1429547	12	blue	orchid3	circle
AMF_GLOIN_2v1429923	9	blue	dodgerblue3	circle
AMF_GLOIN_2v1430230	7	blue	goldenrod2	circle
AMF_GLOIN_2v1432056	4	blue	darkslategrey	circle
AMF_GLOIN_2v1433235	9	blue	dodgerblue3	circle
AMF_GLOIN_2v1434052	8	blue	firebrick3	circle
AMF_GLOIN_2v1436252	7	blue	goldenrod2	circle
AMF_GLOIN_2v1436990	5	blue	darkorange	circle
AMF_GLOIN_2v1437566	7	blue	goldenrod2	circle
AMF_GLOIN_2v1439264	11	blue	sienna3	circle
AMF_GLOIN_2v1440884	5	blue	darkorange	circle
AMF_GLOIN_2v1441507	1	blue	darkgreen	circle
AMF_GLOIN_2v144191	10	blue	mediumseagreen	circle
AMF_GLOIN_2v1443283	8	blue	firebrick3	circle
AMF_GLOIN_2v1443896	2	blue	darkviolet	circle
AMF_GLOIN_2v1444808	8	blue	firebrick3	circle
AMF_GLOIN_2v1445051	12	blue	orchid3	circle
AMF_GLOIN_2v1445194	8	blue	firebrick3	circle
AMF_GLOIN_2v1445819	3	blue	deeppink3	circle
AMF_GLOIN_2v1445861	2	blue	darkviolet	circle
AMF_GLOIN_2v1446365	10	blue	mediumseagreen	circle
AMF_GLOIN_2v1446426	4	blue	darkslategrey	circle
AMF_GLOIN_2v1446764	11	blue	sienna3	circle
AMF_GLOIN_2v1446970	2	blue	darkviolet	circle
AMF_GLOIN_2v1447072	6	blue	steelblue	circle
AMF_GLOIN_2v1447324	9	blue	dodgerblue3	circle
AMF_GLOIN_2v1447494	6	blue	steelblue	circle
AMF_GLOIN_2v1447797	6	blue	steelblue	circle
AMF_GLOIN_2v1447817	2	blue	darkviolet	circle
AMF_GLOIN_2v1448557	12	blue	orchid3	circle
AMF_GLOIN_2v1448568	2	blue	darkviolet	circle
AMF_GLOIN_2v1448598	9	blue	dodgerblue3	circle
AMF_GLOIN_2v1448649	12	blue	orchid3	circle
AMF_GLOIN_2v1448908	10	blue	mediumseagreen	circle
AMF_GLOIN_2v1448957	7	blue	goldenrod2	circle
AMF_GLOIN_2v1449135	2	blue	darkviolet	circle
AMF_GLOIN_2v1449410	2	blue	darkviolet	circle
AMF_GLOIN_2v1449473	5	blue	darkorange	circle
AMF_GLOIN_2v1449485	2	blue	darkviolet	circle
AMF_GLOIN_2v1449535	8	blue	firebrick3	circle
AMF_GLOIN_2v1449543	13	blue	cadetblue3	circle
AMF_GLOIN_2v1449545	7	blue	goldenrod2	circle
AMF_GLOIN_2v1449962	1	blue	darkgreen	circle
AMF_GLOIN_2v1450152	6	blue	steelblue	circle
AMF_GLOIN_2v1450204	13	blue	cadetblue3	circle
AMF_GLOIN_2v1450220	7	blue	goldenrod2	circle
AMF_GLOIN_2v1450380	13	blue	cadetblue3	circle
AMF_GLOIN_2v1450386	2	blue	darkviolet	circle
AMF_GLOIN_2v1450562	4	blue	darkslategrey	circle
AMF_GLOIN_2v1450563	10	blue	mediumseagreen	circle
AMF_GLOIN_2v1450681	9	blue	dodgerblue3	circle
AMF_GLOIN_2v1450703	10	blue	mediumseagreen	circle
AMF_GLOIN_2v1450731	1	blue	darkgreen	circle
AMF_GLOIN_2v1450783	9	blue	dodgerblue3	circle
AMF_GLOIN_2v1450787	12	blue	orchid3	circle
AMF_GLOIN_2v1450844	2	blue	darkviolet	circle
AMF_GLOIN_2v1451221	2	blue	darkviolet	circle
AMF_GLOIN_2v1451337	9	blue	dodgerblue3	circle
AMF_GLOIN_2v1451351	1	blue	darkgreen	circle
AMF_GLOIN_2v1451357	2	blue	darkviolet	circle
AMF_GLOIN_2v1451370	9	blue	dodgerblue3	circle
AMF_GLOIN_2v1451386	6	blue	steelblue	circle
AMF_GLOIN_2v1451517	4	blue	darkslategrey	circle
AMF_GLOIN_2v1451518	2	blue	darkviolet	circle
AMF_GLOIN_2v1451830	8	blue	firebrick3	circle
AMF_GLOIN_2v1451865	7	blue	goldenrod2	circle
AMF_GLOIN_2v1451886	9	blue	dodgerblue3	circle
AMF_GLOIN_2v1451902	9	blue	dodgerblue3	circle
AMF_GLOIN_2v1452000	3	blue	deeppink3	circle
AMF_GLOIN_2v1452004	2	blue	darkviolet	circle
AMF_GLOIN_2v1452033	1	blue	darkgreen	circle
AMF_GLOIN_2v1452054	2	blue	darkviolet	circle
AMF_GLOIN_2v1452183	12	blue	orchid3	circle
AMF_GLOIN_2v1452266	9	blue	dodgerblue3	circle
AMF_GLOIN_2v1452378	1	blue	darkgreen	circle
AMF_GLOIN_2v1452594	13	blue	cadetblue3	circle
AMF_GLOIN_2v1452628	2	blue	darkviolet	circle
AMF_GLOIN_2v1452637	5	blue	darkorange	circle
AMF_GLOIN_2v1452672	4	blue	darkslategrey	circle
AMF_GLOIN_2v1452696	1	blue	darkgreen	circle
AMF_GLOIN_2v1452774	10	blue	mediumseagreen	circle
AMF_GLOIN_2v1453073	2	blue	darkviolet	circle
AMF_GLOIN_2v1453134	13	blue	cadetblue3	circle
AMF_GLOIN_2v1453214	1	blue	darkgreen	circle
AMF_GLOIN_2v1453273	9	blue	dodgerblue3	circle
AMF_GLOIN_2v1453410	3	blue	deeppink3	circle
AMF_GLOIN_2v1453470	2	blue	darkviolet	circle
AMF_GLOIN_2v1453578	8	blue	firebrick3	circle
AMF_GLOIN_2v1453641	2	blue	darkviolet	circle
AMF_GLOIN_2v1453679	13	blue	cadetblue3	circle
AMF_GLOIN_2v1453695	4	blue	darkslategrey	circle
AMF_GLOIN_2v1453709	2	blue	darkviolet	circle
AMF_GLOIN_2v1453728	6	blue	steelblue	circle
AMF_GLOIN_2v1453754	4	blue	darkslategrey	circle
AMF_GLOIN_2v1453817	7	blue	goldenrod2	circle
AMF_GLOIN_2v1453831	5	blue	darkorange	circle
AMF_GLOIN_2v1453866	3	blue	deeppink3	circle
AMF_GLOIN_2v1453914	10	blue	mediumseagreen	circle
AMF_GLOIN_2v1453921	2	blue	darkviolet	circle
AMF_GLOIN_2v1453923	2	blue	darkviolet	circle
AMF_GLOIN_2v1454300	9	blue	dodgerblue3	circle
AMF_GLOIN_2v1454397	6	blue	steelblue	circle
AMF_GLOIN_2v1454446	4	blue	darkslategrey	circle
AMF_GLOIN_2v1454476	8	blue	firebrick3	circle
AMF_GLOIN_2v1454569	10	blue	mediumseagreen	circle
AMF_GLOIN_2v1454611	4	blue	darkslategrey	circle
AMF_GLOIN_2v1454619	3	blue	deeppink3	circle
AMF_GLOIN_2v1454633	10	blue	mediumseagreen	circle
AMF_GLOIN_2v1454693	2	blue	darkviolet	circle
AMF_GLOIN_2v1454901	7	blue	goldenrod2	circle
AMF_GLOIN_2v1455691	13	blue	cadetblue3	circle
AMF_GLOIN_2v1455729	9	blue	dodgerblue3	circle
AMF_GLOIN_2v1455754	2	blue	darkviolet	circle
AMF_GLOIN_2v1455783	5	blue	darkorange	circle
AMF_GLOIN_2v1455801	4	blue	darkslategrey	circle
AMF_GLOIN_2v1456009	4	blue	darkslategrey	circle
AMF_GLOIN_2v1456038	5	blue	darkorange	circle
AMF_GLOIN_2v1456337	4	blue	darkslategrey	circle
AMF_GLOIN_2v1456343	7	blue	goldenrod2	circle
AMF_GLOIN_2v1456448	11	blue	sienna3	circle
AMF_GLOIN_2v1456475	1	blue	darkgreen	circle
AMF_GLOIN_2v1456514	6	blue	steelblue	circle
AMF_GLOIN_2v1456520	2	blue	darkviolet	circle
AMF_GLOIN_2v1456521	4	blue	darkslategrey	circle
AMF_GLOIN_2v1456660	9	blue	dodgerblue3	circle
AMF_GLOIN_2v1456762	11	blue	sienna3	circle
AMF_GLOIN_2v1456868	10	blue	mediumseagreen	circle
AMF_GLOIN_2v1456878	2	blue	darkviolet	circle
AMF_GLOIN_2v1456887	3	blue	deeppink3	circle
AMF_GLOIN_2v1457184	1	blue	darkgreen	circle
AMF_GLOIN_2v1457200	5	blue	darkorange	circle
AMF_GLOIN_2v1457571	8	blue	firebrick3	circle
AMF_GLOIN_2v1457765	4	blue	darkslategrey	circle
AMF_GLOIN_2v1457815	2	blue	darkviolet	circle
AMF_GLOIN_2v1457850	12	blue	orchid3	circle
AMF_GLOIN_2v1458304	7	blue	goldenrod2	circle
AMF_GLOIN_2v1458311	4	blue	darkslategrey	circle
AMF_GLOIN_2v1458315	2	blue	darkviolet	circle
AMF_GLOIN_2v1458347	2	blue	darkviolet	circle
AMF_GLOIN_2v1458354	12	blue	orchid3	circle
AMF_GLOIN_2v1458393	4	blue	darkslategrey	circle
AMF_GLOIN_2v1458421	4	blue	darkslategrey	circle
AMF_GLOIN_2v1458422	5	blue	darkorange	circle
AMF_GLOIN_2v1458729	5	blue	darkorange	circle
AMF_GLOIN_2v1459062	12	blue	orchid3	circle
AMF_GLOIN_2v1459139	13	blue	cadetblue3	circle
AMF_GLOIN_2v1459173	5	blue	darkorange	circle
AMF_GLOIN_2v1459184	11	blue	sienna3	circle
AMF_GLOIN_2v1459210	1	blue	darkgreen	circle
AMF_GLOIN_2v1459287	2	blue	darkviolet	circle
AMF_GLOIN_2v1459319	12	blue	orchid3	circle
AMF_GLOIN_2v1459363	8	blue	firebrick3	circle
AMF_GLOIN_2v1459445	1	blue	darkgreen	circle
AMF_GLOIN_2v1459517	7	blue	goldenrod2	circle
AMF_GLOIN_2v1459790	12	blue	orchid3	circle
AMF_GLOIN_2v1459990	12	blue	orchid3	circle
AMF_GLOIN_2v1460399	8	blue	firebrick3	circle
AMF_GLOIN_2v1460411	10	blue	mediumseagreen	circle
AMF_GLOIN_2v1460663	2	blue	darkviolet	circle
AMF_GLOIN_2v1460676	5	blue	darkorange	circle
AMF_GLOIN_2v1460728	2	blue	darkviolet	circle
AMF_GLOIN_2v1460922	13	blue	cadetblue3	circle
AMF_GLOIN_2v1460924	2	blue	darkviolet	circle
AMF_GLOIN_2v1461206	6	blue	steelblue	circle
AMF_GLOIN_2v1461262	5	blue	darkorange	circle
AMF_GLOIN_2v1461296	2	blue	darkviolet	circle
AMF_GLOIN_2v1461341	7	blue	goldenrod2	circle
AMF_GLOIN_2v1461367	4	blue	darkslategrey	circle
AMF_GLOIN_2v1461485	9	blue	dodgerblue3	circle
AMF_GLOIN_2v1461602	10	blue	mediumseagreen	circle
AMF_GLOIN_2v1461644	9	blue	dodgerblue3	circle
AMF_GLOIN_2v1462398	7	blue	goldenrod2	circle
AMF_GLOIN_2v1462414	5	blue	darkorange	circle
AMF_GLOIN_2v1462433	7	blue	goldenrod2	circle
AMF_GLOIN_2v1463161	12	blue	orchid3	circle
AMF_GLOIN_2v1463286	9	blue	dodgerblue3	circle
AMF_GLOIN_2v1463400	1	blue	darkgreen	circle
AMF_GLOIN_2v1463406	9	blue	dodgerblue3	circle
AMF_GLOIN_2v1463412	5	blue	darkorange	circle
AMF_GLOIN_2v1463414	12	blue	orchid3	circle
AMF_GLOIN_2v1463459	1	blue	darkgreen	circle
AMF_GLOIN_2v1463464	13	blue	cadetblue3	circle
AMF_GLOIN_2v1463524	12	blue	orchid3	circle
AMF_GLOIN_2v1463764	5	blue	darkorange	circle
AMF_GLOIN_2v1463779	9	blue	dodgerblue3	circle
AMF_GLOIN_2v1464247	4	blue	darkslategrey	circle
AMF_GLOIN_2v1464275	2	blue	darkviolet	circle
AMF_GLOIN_2v1464518	11	blue	sienna3	circle
AMF_GLOIN_2v1464550	5	blue	darkorange	circle
AMF_GLOIN_2v1464551	12	blue	orchid3	circle
AMF_GLOIN_2v1464627	5	blue	darkorange	circle
AMF_GLOIN_2v1464719	12	blue	orchid3	circle
AMF_GLOIN_2v1464966	2	blue	darkviolet	circle
AMF_GLOIN_2v1464971	4	blue	darkslategrey	circle
AMF_GLOIN_2v1465086	5	blue	darkorange	circle
AMF_GLOIN_2v1465249	1	blue	darkgreen	circle
AMF_GLOIN_2v1465395	1	blue	darkgreen	circle
AMF_GLOIN_2v1465496	12	blue	orchid3	circle
AMF_GLOIN_2v1465520	4	blue	darkslategrey	circle
AMF_GLOIN_2v1465605	5	blue	darkorange	circle
AMF_GLOIN_2v1465968	2	blue	darkviolet	circle
AMF_GLOIN_2v1465974	10	blue	mediumseagreen	circle
AMF_GLOIN_2v1466044	7	blue	goldenrod2	circle
AMF_GLOIN_2v1466189	1	blue	darkgreen	circle
AMF_GLOIN_2v1466274	2	blue	darkviolet	circle
AMF_GLOIN_2v1466758	10	blue	mediumseagreen	circle
AMF_GLOIN_2v1466924	2	blue	darkviolet	circle
AMF_GLOIN_2v1466933	5	blue	darkorange	circle
AMF_GLOIN_2v1467059	9	blue	dodgerblue3	circle
AMF_GLOIN_2v1467122	8	blue	firebrick3	circle
AMF_GLOIN_2v1467430	6	blue	steelblue	circle
AMF_GLOIN_2v1467499	4	blue	darkslategrey	circle
AMF_GLOIN_2v1467571	1	blue	darkgreen	circle
AMF_GLOIN_2v1467628	8	blue	firebrick3	circle
AMF_GLOIN_2v1467740	10	blue	mediumseagreen	circle
AMF_GLOIN_2v1467785	5	blue	darkorange	circle
AMF_GLOIN_2v1467795	10	blue	mediumseagreen	circle
AMF_GLOIN_2v1467948	2	blue	darkviolet	circle
AMF_GLOIN_2v1468112	6	blue	steelblue	circle
AMF_GLOIN_2v1468141	3	blue	deeppink3	circle
AMF_GLOIN_2v1468162	7	blue	goldenrod2	circle
AMF_GLOIN_2v1468247	5	blue	darkorange	circle
AMF_GLOIN_2v1468733	9	blue	dodgerblue3	circle
AMF_GLOIN_2v1468814	4	blue	darkslategrey	circle
AMF_GLOIN_2v1468831	11	blue	sienna3	circle
AMF_GLOIN_2v1468977	11	blue	sienna3	circle
AMF_GLOIN_2v1469398	9	blue	dodgerblue3	circle
AMF_GLOIN_2v1469594	5	blue	darkorange	circle
AMF_GLOIN_2v1469850	2	blue	darkviolet	circle
AMF_GLOIN_2v1469914	12	blue	orchid3	circle
AMF_GLOIN_2v1470034	2	blue	darkviolet	circle
AMF_GLOIN_2v1470133	3	blue	deeppink3	circle
AMF_GLOIN_2v1470146	2	blue	darkviolet	circle
AMF_GLOIN_2v1470162	9	blue	dodgerblue3	circle
AMF_GLOIN_2v1470198	7	blue	goldenrod2	circle
AMF_GLOIN_2v1470426	8	blue	firebrick3	circle
AMF_GLOIN_2v1470429	9	blue	dodgerblue3	circle
AMF_GLOIN_2v1470497	11	blue	sienna3	circle
AMF_GLOIN_2v1470631	11	blue	sienna3	circle
AMF_GLOIN_2v1470680	10	blue	mediumseagreen	circle
AMF_GLOIN_2v1470764	1	blue	darkgreen	circle
AMF_GLOIN_2v1470770	3	blue	deeppink3	circle
AMF_GLOIN_2v1470889	8	blue	firebrick3	circle
AMF_GLOIN_2v1470950	5	blue	darkorange	circle
AMF_GLOIN_2v1470985	9	blue	dodgerblue3	circle
AMF_GLOIN_2v1471163	8	blue	firebrick3	circle
AMF_GLOIN_2v1471346	9	blue	dodgerblue3	circle
AMF_GLOIN_2v1471350	12	blue	orchid3	circle
AMF_GLOIN_2v1471396	7	blue	goldenrod2	circle
AMF_GLOIN_2v1471397	10	blue	mediumseagreen	circle
AMF_GLOIN_2v1471571	8	blue	firebrick3	circle
AMF_GLOIN_2v1471577	4	blue	darkslategrey	circle
AMF_GLOIN_2v1471608	2	blue	darkviolet	circle
AMF_GLOIN_2v1471791	11	blue	sienna3	circle
AMF_GLOIN_2v1471845	10	blue	mediumseagreen	circle
AMF_GLOIN_2v1471898	5	blue	darkorange	circle
AMF_GLOIN_2v1472004	2	blue	darkviolet	circle
AMF_GLOIN_2v1472166	10	blue	mediumseagreen	circle
AMF_GLOIN_2v1472304	1	blue	darkgreen	circle
AMF_GLOIN_2v1472357	5	blue	darkorange	circle
AMF_GLOIN_2v1472440	1	blue	darkgreen	circle
AMF_GLOIN_2v1472710	10	blue	mediumseagreen	circle
AMF_GLOIN_2v1472812	3	blue	deeppink3	circle
AMF_GLOIN_2v1472844	2	blue	darkviolet	circle
AMF_GLOIN_2v1473134	4	blue	darkslategrey	circle
AMF_GLOIN_2v1473179	7	blue	goldenrod2	circle
AMF_GLOIN_2v1473234	12	blue	orchid3	circle
AMF_GLOIN_2v1473252	11	blue	sienna3	circle
AMF_GLOIN_2v1473270	11	blue	sienna3	circle
AMF_GLOIN_2v1473275	3	blue	deeppink3	circle
AMF_GLOIN_2v1473325	2	blue	darkviolet	circle
AMF_GLOIN_2v1473345	2	blue	darkviolet	circle
AMF_GLOIN_2v1473469	12	blue	orchid3	circle
AMF_GLOIN_2v1473545	1	blue	darkgreen	circle
AMF_GLOIN_2v1473874	1	blue	darkgreen	circle
AMF_GLOIN_2v1473906	1	blue	darkgreen	circle
AMF_GLOIN_2v1473918	5	blue	darkorange	circle
AMF_GLOIN_2v1474244	4	blue	darkslategrey	circle
AMF_GLOIN_2v1474439	13	blue	cadetblue3	circle
AMF_GLOIN_2v1474502	11	blue	sienna3	circle
AMF_GLOIN_2v1474520	12	blue	orchid3	circle
AMF_GLOIN_2v1474584	8	blue	firebrick3	circle
AMF_GLOIN_2v1474642	7	blue	goldenrod2	circle
AMF_GLOIN_2v1474656	2	blue	darkviolet	circle
AMF_GLOIN_2v1474699	9	blue	dodgerblue3	circle
AMF_GLOIN_2v1474726	5	blue	darkorange	circle
AMF_GLOIN_2v1474737	2	blue	darkviolet	circle
AMF_GLOIN_2v1474867	5	blue	darkorange	circle
AMF_GLOIN_2v1475340	1	blue	darkgreen	circle
AMF_GLOIN_2v1475370	7	blue	goldenrod2	circle
AMF_GLOIN_2v1475428	8	blue	firebrick3	circle
AMF_GLOIN_2v1475432	5	blue	darkorange	circle
AMF_GLOIN_2v1475677	5	blue	darkorange	circle
AMF_GLOIN_2v1475736	13	blue	cadetblue3	circle
AMF_GLOIN_2v1475878	11	blue	sienna3	circle
AMF_GLOIN_2v1475960	5	blue	darkorange	circle
AMF_GLOIN_2v1475977	3	blue	deeppink3	circle
AMF_GLOIN_2v1476069	8	blue	firebrick3	circle
AMF_GLOIN_2v1476081	12	blue	orchid3	circle
AMF_GLOIN_2v1476137	1	blue	darkgreen	circle
AMF_GLOIN_2v1476208	10	blue	mediumseagreen	circle
AMF_GLOIN_2v1476209	6	blue	steelblue	circle
AMF_GLOIN_2v1476390	2	blue	darkviolet	circle
AMF_GLOIN_2v1476395	7	blue	goldenrod2	circle
AMF_GLOIN_2v1476600	9	blue	dodgerblue3	circle
AMF_GLOIN_2v1476638	1	blue	darkgreen	circle
AMF_GLOIN_2v1476826	5	blue	darkorange	circle
AMF_GLOIN_2v1476827	7	blue	goldenrod2	circle
AMF_GLOIN_2v1476828	3	blue	deeppink3	circle
AMF_GLOIN_2v1476830	13	blue	cadetblue3	circle
AMF_GLOIN_2v1476852	4	blue	darkslategrey	circle
AMF_GLOIN_2v1476863	5	blue	darkorange	circle
AMF_GLOIN_2v1476877	4	blue	darkslategrey	circle
AMF_GLOIN_2v1477027	6	blue	steelblue	circle
AMF_GLOIN_2v1477279	1	blue	darkgreen	circle
AMF_GLOIN_2v1477353	3	blue	deeppink3	circle
AMF_GLOIN_2v1477749	4	blue	darkslategrey	circle
AMF_GLOIN_2v1477779	8	blue	firebrick3	circle
AMF_GLOIN_2v1477994	3	blue	deeppink3	circle
AMF_GLOIN_2v1478034	4	blue	darkslategrey	circle
AMF_GLOIN_2v1478039	9	blue	dodgerblue3	circle
AMF_GLOIN_2v1478052	5	blue	darkorange	circle
AMF_GLOIN_2v1478085	3	blue	deeppink3	circle
AMF_GLOIN_2v1478197	9	blue	dodgerblue3	circle
AMF_GLOIN_2v1478230	4	blue	darkslategrey	circle
AMF_GLOIN_2v1478248	5	blue	darkorange	circle
AMF_GLOIN_2v1478549	3	blue	deeppink3	circle
AMF_GLOIN_2v1478664	8	blue	firebrick3	circle
AMF_GLOIN_2v1478770	2	blue	darkviolet	circle
AMF_GLOIN_2v1478885	10	blue	mediumseagreen	circle
AMF_GLOIN_2v1478905	8	blue	firebrick3	circle
AMF_GLOIN_2v1479187	5	blue	darkorange	circle
AMF_GLOIN_2v1479207	10	blue	mediumseagreen	circle
AMF_GLOIN_2v1479317	9	blue	dodgerblue3	circle
AMF_GLOIN_2v1479357	12	blue	orchid3	circle
AMF_GLOIN_2v1479365	6	blue	steelblue	circle
AMF_GLOIN_2v1479373	7	blue	goldenrod2	circle
AMF_GLOIN_2v1479538	13	blue	cadetblue3	circle
AMF_GLOIN_2v1479627	13	blue	cadetblue3	circle
AMF_GLOIN_2v1479689	11	blue	sienna3	circle
AMF_GLOIN_2v1479744	1	blue	darkgreen	circle
AMF_GLOIN_2v1479766	1	blue	darkgreen	circle
AMF_GLOIN_2v1479904	11	blue	sienna3	circle
AMF_GLOIN_2v1479946	3	blue	deeppink3	circle
AMF_GLOIN_2v1480095	12	blue	orchid3	circle
AMF_GLOIN_2v1480097	8	blue	firebrick3	circle
AMF_GLOIN_2v1480110	6	blue	steelblue	circle
AMF_GLOIN_2v1480555	13	blue	cadetblue3	circle
AMF_GLOIN_2v1480597	11	blue	sienna3	circle
AMF_GLOIN_2v1480650	5	blue	darkorange	circle
AMF_GLOIN_2v1480653	13	blue	cadetblue3	circle
AMF_GLOIN_2v1480670	2	blue	darkviolet	circle
AMF_GLOIN_2v1480749	2	blue	darkviolet	circle
AMF_GLOIN_2v1480807	9	blue	dodgerblue3	circle
AMF_GLOIN_2v1480835	13	blue	cadetblue3	circle
AMF_GLOIN_2v1480890	8	blue	firebrick3	circle
AMF_GLOIN_2v1480904	2	blue	darkviolet	circle
AMF_GLOIN_2v1481024	10	blue	mediumseagreen	circle
AMF_GLOIN_2v1481132	10	blue	mediumseagreen	circle
AMF_GLOIN_2v1481134	13	blue	cadetblue3	circle
AMF_GLOIN_2v1481186	13	blue	cadetblue3	circle
AMF_GLOIN_2v1481190	13	blue	cadetblue3	circle
AMF_GLOIN_2v1481232	12	blue	orchid3	circle
AMF_GLOIN_2v1481278	5	blue	darkorange	circle
AMF_GLOIN_2v1481424	9	blue	dodgerblue3	circle
AMF_GLOIN_2v1481516	6	blue	steelblue	circle
AMF_GLOIN_2v1481546	2	blue	darkviolet	circle
AMF_GLOIN_2v1481564	13	blue	cadetblue3	circle
AMF_GLOIN_2v1481602	2	blue	darkviolet	circle
AMF_GLOIN_2v1481863	8	blue	firebrick3	circle
AMF_GLOIN_2v1481867	9	blue	dodgerblue3	circle
AMF_GLOIN_2v1481989	8	blue	firebrick3	circle
AMF_GLOIN_2v1482001	13	blue	cadetblue3	circle
AMF_GLOIN_2v1482020	3	blue	deeppink3	circle
AMF_GLOIN_2v1482031	8	blue	firebrick3	circle
AMF_GLOIN_2v1482051	2	blue	darkviolet	circle
AMF_GLOIN_2v1482111	12	blue	orchid3	circle
AMF_GLOIN_2v1482123	2	blue	darkviolet	circle
AMF_GLOIN_2v1482163	2	blue	darkviolet	circle
AMF_GLOIN_2v1482172	3	blue	deeppink3	circle
AMF_GLOIN_2v1482331	2	blue	darkviolet	circle
AMF_GLOIN_2v1482369	6	blue	steelblue	circle
AMF_GLOIN_2v1482423	8	blue	firebrick3	circle
AMF_GLOIN_2v1482640	7	blue	goldenrod2	circle
AMF_GLOIN_2v1482974	11	blue	sienna3	circle
AMF_GLOIN_2v1483001	12	blue	orchid3	circle
AMF_GLOIN_2v1483026	4	blue	darkslategrey	circle
AMF_GLOIN_2v1483263	2	blue	darkviolet	circle
AMF_GLOIN_2v1483319	5	blue	darkorange	circle
AMF_GLOIN_2v1483436	4	blue	darkslategrey	circle
AMF_GLOIN_2v1483514	8	blue	firebrick3	circle
AMF_GLOIN_2v1483517	4	blue	darkslategrey	circle
AMF_GLOIN_2v1483552	12	blue	orchid3	circle
AMF_GLOIN_2v1483751	3	blue	deeppink3	circle
AMF_GLOIN_2v1483867	9	blue	dodgerblue3	circle
AMF_GLOIN_2v1483903	2	blue	darkviolet	circle
AMF_GLOIN_2v1483994	7	blue	goldenrod2	circle
AMF_GLOIN_2v1484009	7	blue	goldenrod2	circle
AMF_GLOIN_2v1484032	12	blue	orchid3	circle
AMF_GLOIN_2v1484238	2	blue	darkviolet	circle
AMF_GLOIN_2v1484449	1	blue	darkgreen	circle
AMF_GLOIN_2v1484465	2	blue	darkviolet	circle
AMF_GLOIN_2v1484524	12	blue	orchid3	circle
AMF_GLOIN_2v1484559	7	blue	goldenrod2	circle
AMF_GLOIN_2v1484582	9	blue	dodgerblue3	circle
AMF_GLOIN_2v1484694	6	blue	steelblue	circle
AMF_GLOIN_2v1484761	1	blue	darkgreen	circle
AMF_GLOIN_2v1485037	1	blue	darkgreen	circle
AMF_GLOIN_2v1485046	6	blue	steelblue	circle
AMF_GLOIN_2v1485446	8	blue	firebrick3	circle
AMF_GLOIN_2v1485454	13	blue	cadetblue3	circle
AMF_GLOIN_2v1485609	12	blue	orchid3	circle
AMF_GLOIN_2v1485719	2	blue	darkviolet	circle
AMF_GLOIN_2v1485759	4	blue	darkslategrey	circle
AMF_GLOIN_2v1485949	2	blue	darkviolet	circle
AMF_GLOIN_2v1486531	11	blue	sienna3	circle
AMF_GLOIN_2v1486602	2	blue	darkviolet	circle
AMF_GLOIN_2v1486614	5	blue	darkorange	circle
AMF_GLOIN_2v1486861	7	blue	goldenrod2	circle
AMF_GLOIN_2v1486866	11	blue	sienna3	circle
AMF_GLOIN_2v1486968	9	blue	dodgerblue3	circle
AMF_GLOIN_2v1487000	13	blue	cadetblue3	circle
AMF_GLOIN_2v1487012	11	blue	sienna3	circle
AMF_GLOIN_2v1487253	2	blue	darkviolet	circle
AMF_GLOIN_2v1487494	9	blue	dodgerblue3	circle
AMF_GLOIN_2v1487744	9	blue	dodgerblue3	circle
AMF_GLOIN_2v1487822	8	blue	firebrick3	circle
AMF_GLOIN_2v1487902	9	blue	dodgerblue3	circle
AMF_GLOIN_2v1488104	11	blue	sienna3	circle
AMF_GLOIN_2v1488122	3	blue	deeppink3	circle
AMF_GLOIN_2v1488206	7	blue	goldenrod2	circle
AMF_GLOIN_2v1488244	8	blue	firebrick3	circle
AMF_GLOIN_2v1488326	3	blue	deeppink3	circle
AMF_GLOIN_2v1488366	2	blue	darkviolet	circle
AMF_GLOIN_2v1488499	11	blue	sienna3	circle
AMF_GLOIN_2v1488947	1	blue	darkgreen	circle
AMF_GLOIN_2v1489151	6	blue	steelblue	circle
AMF_GLOIN_2v1489670	5	blue	darkorange	circle
AMF_GLOIN_2v1490054	12	blue	orchid3	circle
AMF_GLOIN_2v1490230	9	blue	dodgerblue3	circle
AMF_GLOIN_2v1490238	7	blue	goldenrod2	circle
AMF_GLOIN_2v1490255	5	blue	darkorange	circle
AMF_GLOIN_2v1490265	5	blue	darkorange	circle
AMF_GLOIN_2v1490365	2	blue	darkviolet	circle
AMF_GLOIN_2v1490384	2	blue	darkviolet	circle
AMF_GLOIN_2v1490397	3	blue	deeppink3	circle
AMF_GLOIN_2v1490425	11	blue	sienna3	circle
AMF_GLOIN_2v1490497	13	blue	cadetblue3	circle
AMF_GLOIN_2v1490594	5	blue	darkorange	circle
AMF_GLOIN_2v1490626	13	blue	cadetblue3	circle
AMF_GLOIN_2v1490638	12	blue	orchid3	circle
AMF_GLOIN_2v1490644	6	blue	steelblue	circle
AMF_GLOIN_2v1490740	6	blue	steelblue	circle
AMF_GLOIN_2v1490747	4	blue	darkslategrey	circle
AMF_GLOIN_2v1490750	3	blue	deeppink3	circle
AMF_GLOIN_2v1490877	2	blue	darkviolet	circle
AMF_GLOIN_2v1490915	8	blue	firebrick3	circle
AMF_GLOIN_2v1490964	13	blue	cadetblue3	circle
AMF_GLOIN_2v1491131	2	blue	darkviolet	circle
AMF_GLOIN_2v1491174	1	blue	darkgreen	circle
AMF_GLOIN_2v1491209	10	blue	mediumseagreen	circle
AMF_GLOIN_2v1491341	2	blue	darkviolet	circle
AMF_GLOIN_2v1491346	10	blue	mediumseagreen	circle
AMF_GLOIN_2v1491350	12	blue	orchid3	circle
AMF_GLOIN_2v1491402	11	blue	sienna3	circle
AMF_GLOIN_2v1491450	9	blue	dodgerblue3	circle
AMF_GLOIN_2v1491454	9	blue	dodgerblue3	circle
AMF_GLOIN_2v1491471	11	blue	sienna3	circle
AMF_GLOIN_2v1491515	10	blue	mediumseagreen	circle
AMF_GLOIN_2v1491521	6	blue	steelblue	circle
AMF_GLOIN_2v1491997	2	blue	darkviolet	circle
AMF_GLOIN_2v1492674	2	blue	darkviolet	circle
AMF_GLOIN_2v1492801	2	blue	darkviolet	circle
AMF_GLOIN_2v1492813	4	blue	darkslategrey	circle
AMF_GLOIN_2v1492923	9	blue	dodgerblue3	circle
AMF_GLOIN_2v1492927	6	blue	steelblue	circle
AMF_GLOIN_2v1492939	8	blue	firebrick3	circle
AMF_GLOIN_2v1492966	9	blue	dodgerblue3	circle
AMF_GLOIN_2v1492990	5	blue	darkorange	circle
AMF_GLOIN_2v1493009	10	blue	mediumseagreen	circle
AMF_GLOIN_2v1493019	8	blue	firebrick3	circle
AMF_GLOIN_2v1493094	8	blue	firebrick3	circle
AMF_GLOIN_2v1493129	6	blue	steelblue	circle
AMF_GLOIN_2v1493216	13	blue	cadetblue3	circle
AMF_GLOIN_2v1493266	12	blue	orchid3	circle
AMF_GLOIN_2v1493312	2	blue	darkviolet	circle
AMF_GLOIN_2v1493999	5	blue	darkorange	circle
AMF_GLOIN_2v1494041	6	blue	steelblue	circle
AMF_GLOIN_2v1494598	8	blue	firebrick3	circle
AMF_GLOIN_2v1494620	2	blue	darkviolet	circle
AMF_GLOIN_2v1494855	3	blue	deeppink3	circle
AMF_GLOIN_2v1495096	10	blue	mediumseagreen	circle
AMF_GLOIN_2v1495288	12	blue	orchid3	circle
AMF_GLOIN_2v1495431	3	blue	deeppink3	circle
AMF_GLOIN_2v1495512	13	blue	cadetblue3	circle
AMF_GLOIN_2v1495529	2	blue	darkviolet	circle
AMF_GLOIN_2v1495541	5	blue	darkorange	circle
AMF_GLOIN_2v1495559	13	blue	cadetblue3	circle
AMF_GLOIN_2v1495568	6	blue	steelblue	circle
AMF_GLOIN_2v1495586	2	blue	darkviolet	circle
AMF_GLOIN_2v1495711	10	blue	mediumseagreen	circle
AMF_GLOIN_2v1495874	5	blue	darkorange	circle
AMF_GLOIN_2v1495982	6	blue	steelblue	circle
AMF_GLOIN_2v1496049	4	blue	darkslategrey	circle
AMF_GLOIN_2v1496133	8	blue	firebrick3	circle
AMF_GLOIN_2v1496137	9	blue	dodgerblue3	circle
AMF_GLOIN_2v1496155	12	blue	orchid3	circle
AMF_GLOIN_2v1496175	9	blue	dodgerblue3	circle
AMF_GLOIN_2v1496427	2	blue	darkviolet	circle
AMF_GLOIN_2v1496577	1	blue	darkgreen	circle
AMF_GLOIN_2v1496646	1	blue	darkgreen	circle
AMF_GLOIN_2v1496814	7	blue	goldenrod2	circle
AMF_GLOIN_2v1496838	11	blue	sienna3	circle
AMF_GLOIN_2v1496873	11	blue	sienna3	circle
AMF_GLOIN_2v1496987	1	blue	darkgreen	circle
AMF_GLOIN_2v1496992	10	blue	mediumseagreen	circle
AMF_GLOIN_2v1497083	3	blue	deeppink3	circle
AMF_GLOIN_2v1497092	13	blue	cadetblue3	circle
AMF_GLOIN_2v1497160	2	blue	darkviolet	circle
AMF_GLOIN_2v1497166	2	blue	darkviolet	circle
AMF_GLOIN_2v1497183	1	blue	darkgreen	circle
AMF_GLOIN_2v1497191	6	blue	steelblue	circle
AMF_GLOIN_2v1497197	9	blue	dodgerblue3	circle
AMF_GLOIN_2v1497249	12	blue	orchid3	circle
AMF_GLOIN_2v1497279	3	blue	deeppink3	circle
AMF_GLOIN_2v1497315	2	blue	darkviolet	circle
AMF_GLOIN_2v1497389	13	blue	cadetblue3	circle
AMF_GLOIN_2v1497460	3	blue	deeppink3	circle
AMF_GLOIN_2v1498182	9	blue	dodgerblue3	circle
AMF_GLOIN_2v1498193	10	blue	mediumseagreen	circle
AMF_GLOIN_2v1498208	12	blue	orchid3	circle
AMF_GLOIN_2v1498281	2	blue	darkviolet	circle
AMF_GLOIN_2v1498380	6	blue	steelblue	circle
AMF_GLOIN_2v1498826	2	blue	darkviolet	circle
AMF_GLOIN_2v1498841	13	blue	cadetblue3	circle
AMF_GLOIN_2v1498887	13	blue	cadetblue3	circle
AMF_GLOIN_2v1499113	7	blue	goldenrod2	circle
AMF_GLOIN_2v1499376	4	blue	darkslategrey	circle
AMF_GLOIN_2v1499445	1	blue	darkgreen	circle
AMF_GLOIN_2v1499453	1	blue	darkgreen	circle
AMF_GLOIN_2v1499575	6	blue	steelblue	circle
AMF_GLOIN_2v1499658	2	blue	darkviolet	circle
AMF_GLOIN_2v1499894	1	blue	darkgreen	circle
AMF_GLOIN_2v1500049	5	blue	darkorange	circle
AMF_GLOIN_2v1500220	12	blue	orchid3	circle
AMF_GLOIN_2v1500235	12	blue	orchid3	circle
AMF_GLOIN_2v1500310	10	blue	mediumseagreen	circle
AMF_GLOIN_2v1500387	2	blue	darkviolet	circle
AMF_GLOIN_2v1500428	9	blue	dodgerblue3	circle
AMF_GLOIN_2v1500447	2	blue	darkviolet	circle
AMF_GLOIN_2v1500481	3	blue	deeppink3	circle
AMF_GLOIN_2v1500490	9	blue	dodgerblue3	circle
AMF_GLOIN_2v1500589	9	blue	dodgerblue3	circle
AMF_GLOIN_2v1500860	5	blue	darkorange	circle
AMF_GLOIN_2v1501161	9	blue	dodgerblue3	circle
AMF_GLOIN_2v1502293	8	blue	firebrick3	circle
AMF_GLOIN_2v1502388	12	blue	orchid3	circle
AMF_GLOIN_2v1502733	9	blue	dodgerblue3	circle
AMF_GLOIN_2v1502743	8	blue	firebrick3	circle
AMF_GLOIN_2v1502793	3	blue	deeppink3	circle
AMF_GLOIN_2v1502845	9	blue	dodgerblue3	circle
AMF_GLOIN_2v1502861	1	blue	darkgreen	circle
AMF_GLOIN_2v1502914	9	blue	dodgerblue3	circle
AMF_GLOIN_2v1502946	11	blue	sienna3	circle
AMF_GLOIN_2v1502982	11	blue	sienna3	circle
AMF_GLOIN_2v1502990	9	blue	dodgerblue3	circle
AMF_GLOIN_2v1502997	3	blue	deeppink3	circle
AMF_GLOIN_2v1503044	4	blue	darkslategrey	circle
AMF_GLOIN_2v1503082	4	blue	darkslategrey	circle
AMF_GLOIN_2v1503430	2	blue	darkviolet	circle
AMF_GLOIN_2v1503512	7	blue	goldenrod2	circle
AMF_GLOIN_2v1503562	2	blue	darkviolet	circle
AMF_GLOIN_2v1503683	13	blue	cadetblue3	circle
AMF_GLOIN_2v1503686	6	blue	steelblue	circle
AMF_GLOIN_2v1503742	4	blue	darkslategrey	circle
AMF_GLOIN_2v1504139	2	blue	darkviolet	circle
AMF_GLOIN_2v1504162	3	blue	deeppink3	circle
AMF_GLOIN_2v1505095	5	blue	darkorange	circle
AMF_GLOIN_2v1505111	5	blue	darkorange	circle
AMF_GLOIN_2v1505122	12	blue	orchid3	circle
AMF_GLOIN_2v1505136	1	blue	darkgreen	circle
AMF_GLOIN_2v1505441	12	blue	orchid3	circle
AMF_GLOIN_2v1505446	1	blue	darkgreen	circle
AMF_GLOIN_2v1505659	1	blue	darkgreen	circle
AMF_GLOIN_2v1505701	9	blue	dodgerblue3	circle
AMF_GLOIN_2v1505715	8	blue	firebrick3	circle
AMF_GLOIN_2v1505717	9	blue	dodgerblue3	circle
AMF_GLOIN_2v1505734	9	blue	dodgerblue3	circle
AMF_GLOIN_2v1505826	6	blue	steelblue	circle
AMF_GLOIN_2v1505907	7	blue	goldenrod2	circle
AMF_GLOIN_2v1505920	12	blue	orchid3	circle
AMF_GLOIN_2v1505937	7	blue	goldenrod2	circle
AMF_GLOIN_2v1506110	9	blue	dodgerblue3	circle
AMF_GLOIN_2v1506359	2	blue	darkviolet	circle
AMF_GLOIN_2v1506389	6	blue	steelblue	circle
AMF_GLOIN_2v1506733	10	blue	mediumseagreen	circle
AMF_GLOIN_2v1506759	2	blue	darkviolet	circle
AMF_GLOIN_2v1506770	5	blue	darkorange	circle
AMF_GLOIN_2v1506914	2	blue	darkviolet	circle
AMF_GLOIN_2v1506985	9	blue	dodgerblue3	circle
AMF_GLOIN_2v1506992	3	blue	deeppink3	circle
AMF_GLOIN_2v1507076	8	blue	firebrick3	circle
AMF_GLOIN_2v1507105	6	blue	steelblue	circle
AMF_GLOIN_2v1507171	8	blue	firebrick3	circle
AMF_GLOIN_2v1507238	1	blue	darkgreen	circle
AMF_GLOIN_2v1507825	2	blue	darkviolet	circle
AMF_GLOIN_2v1507926	5	blue	darkorange	circle
AMF_GLOIN_2v1508456	5	blue	darkorange	circle
AMF_GLOIN_2v1508605	5	blue	darkorange	circle
AMF_GLOIN_2v1508677	3	blue	deeppink3	circle
AMF_GLOIN_2v1508761	1	blue	darkgreen	circle
AMF_GLOIN_2v1508782	2	blue	darkviolet	circle
AMF_GLOIN_2v1508807	9	blue	dodgerblue3	circle
AMF_GLOIN_2v1508830	9	blue	dodgerblue3	circle
AMF_GLOIN_2v1508908	2	blue	darkviolet	circle
AMF_GLOIN_2v1508916	2	blue	darkviolet	circle
AMF_GLOIN_2v1508976	2	blue	darkviolet	circle
AMF_GLOIN_2v1509041	7	blue	goldenrod2	circle
AMF_GLOIN_2v1509066	3	blue	deeppink3	circle
AMF_GLOIN_2v1509124	1	blue	darkgreen	circle
AMF_GLOIN_2v1509192	2	blue	darkviolet	circle
AMF_GLOIN_2v1509222	13	blue	cadetblue3	circle
AMF_GLOIN_2v1509354	11	blue	sienna3	circle
AMF_GLOIN_2v1509358	10	blue	mediumseagreen	circle
AMF_GLOIN_2v1509430	3	blue	deeppink3	circle
AMF_GLOIN_2v1509436	9	blue	dodgerblue3	circle
AMF_GLOIN_2v1509441	9	blue	dodgerblue3	circle
AMF_GLOIN_2v1509463	13	blue	cadetblue3	circle
AMF_GLOIN_2v1509478	11	blue	sienna3	circle
AMF_GLOIN_2v1509494	5	blue	darkorange	circle
AMF_GLOIN_2v1509550	9	blue	dodgerblue3	circle
AMF_GLOIN_2v1509636	12	blue	orchid3	circle
AMF_GLOIN_2v1509715	7	blue	goldenrod2	circle
AMF_GLOIN_2v1509739	2	blue	darkviolet	circle
AMF_GLOIN_2v1509849	7	blue	goldenrod2	circle
AMF_GLOIN_2v1510375	5	blue	darkorange	circle
AMF_GLOIN_2v1510554	9	blue	dodgerblue3	circle
AMF_GLOIN_2v1510560	7	blue	goldenrod2	circle
AMF_GLOIN_2v1510569	12	blue	orchid3	circle
AMF_GLOIN_2v1510594	2	blue	darkviolet	circle
AMF_GLOIN_2v1510645	9	blue	dodgerblue3	circle
AMF_GLOIN_2v1510688	1	blue	darkgreen	circle
AMF_GLOIN_2v1510694	2	blue	darkviolet	circle
AMF_GLOIN_2v1511092	13	blue	cadetblue3	circle
AMF_GLOIN_2v1511099	3	blue	deeppink3	circle
AMF_GLOIN_2v1511129	2	blue	darkviolet	circle
AMF_GLOIN_2v1511284	12	blue	orchid3	circle
AMF_GLOIN_2v1512260	2	blue	darkviolet	circle
AMF_GLOIN_2v1512525	8	blue	firebrick3	circle
AMF_GLOIN_2v1512867	2	blue	darkviolet	circle
AMF_GLOIN_2v1512929	7	blue	goldenrod2	circle
AMF_GLOIN_2v1512959	8	blue	firebrick3	circle
AMF_GLOIN_2v1513010	3	blue	deeppink3	circle
AMF_GLOIN_2v1513750	10	blue	mediumseagreen	circle
AMF_GLOIN_2v1513864	2	blue	darkviolet	circle
AMF_GLOIN_2v1514202	2	blue	darkviolet	circle
AMF_GLOIN_2v1514352	11	blue	sienna3	circle
AMF_GLOIN_2v1514363	12	blue	orchid3	circle
AMF_GLOIN_2v1514371	12	blue	orchid3	circle
AMF_GLOIN_2v1514373	8	blue	firebrick3	circle
AMF_GLOIN_2v1514516	8	blue	firebrick3	circle
AMF_GLOIN_2v1514526	8	blue	firebrick3	circle
AMF_GLOIN_2v1514537	9	blue	dodgerblue3	circle
AMF_GLOIN_2v1514563	7	blue	goldenrod2	circle
AMF_GLOIN_2v1514712	3	blue	deeppink3	circle
AMF_GLOIN_2v1514761	5	blue	darkorange	circle
AMF_GLOIN_2v1514796	12	blue	orchid3	circle
AMF_GLOIN_2v1514816	1	blue	darkgreen	circle
AMF_GLOIN_2v1514876	10	blue	mediumseagreen	circle
AMF_GLOIN_2v1514917	2	blue	darkviolet	circle
AMF_GLOIN_2v1514947	3	blue	deeppink3	circle
AMF_GLOIN_2v1514961	4	blue	darkslategrey	circle
AMF_GLOIN_2v1514972	6	blue	steelblue	circle
AMF_GLOIN_2v1515022	9	blue	dodgerblue3	circle
AMF_GLOIN_2v1515035	2	blue	darkviolet	circle
AMF_GLOIN_2v1515089	5	blue	darkorange	circle
AMF_GLOIN_2v1515130	5	blue	darkorange	circle
AMF_GLOIN_2v1515133	5	blue	darkorange	circle
AMF_GLOIN_2v1515155	13	blue	cadetblue3	circle
AMF_GLOIN_2v1515368	10	blue	mediumseagreen	circle
AMF_GLOIN_2v1516555	8	blue	firebrick3	circle
AMF_GLOIN_2v1516979	2	blue	darkviolet	circle
AMF_GLOIN_2v1517054	8	blue	firebrick3	circle
AMF_GLOIN_2v1517084	5	blue	darkorange	circle
AMF_GLOIN_2v1517103	12	blue	orchid3	circle
AMF_GLOIN_2v1517290	6	blue	steelblue	circle
AMF_GLOIN_2v1517326	7	blue	goldenrod2	circle
AMF_GLOIN_2v1517345	11	blue	sienna3	circle
AMF_GLOIN_2v1517423	4	blue	darkslategrey	circle
AMF_GLOIN_2v1517486	11	blue	sienna3	circle
AMF_GLOIN_2v1517598	4	blue	darkslategrey	circle
AMF_GLOIN_2v1517677	6	blue	steelblue	circle
AMF_GLOIN_2v1517731	9	blue	dodgerblue3	circle
AMF_GLOIN_2v1517738	1	blue	darkgreen	circle
AMF_GLOIN_2v1517748	1	blue	darkgreen	circle
AMF_GLOIN_2v1517800	2	blue	darkviolet	circle
AMF_GLOIN_2v1517813	5	blue	darkorange	circle
AMF_GLOIN_2v1517834	5	blue	darkorange	circle
AMF_GLOIN_2v1518089	12	blue	orchid3	circle
AMF_GLOIN_2v1518326	2	blue	darkviolet	circle
AMF_GLOIN_2v1518897	2	blue	darkviolet	circle
AMF_GLOIN_2v1518913	1	blue	darkgreen	circle
AMF_GLOIN_2v1518998	11	blue	sienna3	circle
AMF_GLOIN_2v1519028	6	blue	steelblue	circle
AMF_GLOIN_2v1519839	2	blue	darkviolet	circle
AMF_GLOIN_2v1519885	4	blue	darkslategrey	circle
AMF_GLOIN_2v1519920	13	blue	cadetblue3	circle
AMF_GLOIN_2v1520178	2	blue	darkviolet	circle
AMF_GLOIN_2v1520211	7	blue	goldenrod2	circle
AMF_GLOIN_2v1520223	2	blue	darkviolet	circle
AMF_GLOIN_2v1520244	13	blue	cadetblue3	circle
AMF_GLOIN_2v1520258	2	blue	darkviolet	circle
AMF_GLOIN_2v1520268	13	blue	cadetblue3	circle
AMF_GLOIN_2v1520285	9	blue	dodgerblue3	circle
AMF_GLOIN_2v1520338	8	blue	firebrick3	circle
AMF_GLOIN_2v1520360	5	blue	darkorange	circle
AMF_GLOIN_2v1520404	11	blue	sienna3	circle
AMF_GLOIN_2v1520528	7	blue	goldenrod2	circle
AMF_GLOIN_2v1520534	4	blue	darkslategrey	circle
AMF_GLOIN_2v1520542	8	blue	firebrick3	circle
AMF_GLOIN_2v1520689	4	blue	darkslategrey	circle
AMF_GLOIN_2v1520822	3	blue	deeppink3	circle
AMF_GLOIN_2v1521078	1	blue	darkgreen	circle
AMF_GLOIN_2v1521184	13	blue	cadetblue3	circle
AMF_GLOIN_2v1521273	9	blue	dodgerblue3	circle
AMF_GLOIN_2v1521277	8	blue	firebrick3	circle
AMF_GLOIN_2v1521292	3	blue	deeppink3	circle
AMF_GLOIN_2v1521350	11	blue	sienna3	circle
AMF_GLOIN_2v1521511	8	blue	firebrick3	circle
AMF_GLOIN_2v1521573	9	blue	dodgerblue3	circle
AMF_GLOIN_2v1521588	8	blue	firebrick3	circle
AMF_GLOIN_2v1521593	9	blue	dodgerblue3	circle
AMF_GLOIN_2v1521698	1	blue	darkgreen	circle
AMF_GLOIN_2v1521758	2	blue	darkviolet	circle
AMF_GLOIN_2v1521783	9	blue	dodgerblue3	circle
AMF_GLOIN_2v1521786	9	blue	dodgerblue3	circle
AMF_GLOIN_2v1521812	9	blue	dodgerblue3	circle
AMF_GLOIN_2v1521837	5	blue	darkorange	circle
AMF_GLOIN_2v1521912	5	blue	darkorange	circle
AMF_GLOIN_2v1522850	11	blue	sienna3	circle
AMF_GLOIN_2v1522857	12	blue	orchid3	circle
AMF_GLOIN_2v1522888	12	blue	orchid3	circle
AMF_GLOIN_2v1522898	5	blue	darkorange	circle
AMF_GLOIN_2v1522916	6	blue	steelblue	circle
AMF_GLOIN_2v1522941	6	blue	steelblue	circle
AMF_GLOIN_2v1522989	6	blue	steelblue	circle
AMF_GLOIN_2v1523082	5	blue	darkorange	circle
AMF_GLOIN_2v1523180	11	blue	sienna3	circle
AMF_GLOIN_2v1523210	3	blue	deeppink3	circle
AMF_GLOIN_2v1523224	2	blue	darkviolet	circle
AMF_GLOIN_2v1523507	10	blue	mediumseagreen	circle
AMF_GLOIN_2v1523542	2	blue	darkviolet	circle
AMF_GLOIN_2v1524048	7	blue	goldenrod2	circle
AMF_GLOIN_2v1524053	11	blue	sienna3	circle
AMF_GLOIN_2v1524087	2	blue	darkviolet	circle
AMF_GLOIN_2v1524093	4	blue	darkslategrey	circle
AMF_GLOIN_2v1524106	1	blue	darkgreen	circle
AMF_GLOIN_2v1524132	9	blue	dodgerblue3	circle
AMF_GLOIN_2v1524151	1	blue	darkgreen	circle
AMF_GLOIN_2v1524489	3	blue	deeppink3	circle
AMF_GLOIN_2v1524528	4	blue	darkslategrey	circle
AMF_GLOIN_2v1524589	7	blue	goldenrod2	circle
AMF_GLOIN_2v1524612	4	blue	darkslategrey	circle
AMF_GLOIN_2v1524617	3	blue	deeppink3	circle
AMF_GLOIN_2v1524644	8	blue	firebrick3	circle
AMF_GLOIN_2v1524742	7	blue	goldenrod2	circle
AMF_GLOIN_2v1524832	7	blue	goldenrod2	circle
AMF_GLOIN_2v1524872	10	blue	mediumseagreen	circle
AMF_GLOIN_2v1524900	2	blue	darkviolet	circle
AMF_GLOIN_2v1524961	8	blue	firebrick3	circle
AMF_GLOIN_2v1525050	5	blue	darkorange	circle
AMF_GLOIN_2v1525069	3	blue	deeppink3	circle
AMF_GLOIN_2v1525122	2	blue	darkviolet	circle
AMF_GLOIN_2v1525140	12	blue	orchid3	circle
AMF_GLOIN_2v1525164	6	blue	steelblue	circle
AMF_GLOIN_2v1525170	9	blue	dodgerblue3	circle
AMF_GLOIN_2v1525281	2	blue	darkviolet	circle
AMF_GLOIN_2v1525579	6	blue	steelblue	circle
AMF_GLOIN_2v1525584	11	blue	sienna3	circle
AMF_GLOIN_2v1525602	3	blue	deeppink3	circle
AMF_GLOIN_2v1525612	9	blue	dodgerblue3	circle
AMF_GLOIN_2v1525617	4	blue	darkslategrey	circle
AMF_GLOIN_2v1525622	1	blue	darkgreen	circle
AMF_GLOIN_2v1525659	3	blue	deeppink3	circle
AMF_GLOIN_2v1525681	13	blue	cadetblue3	circle
AMF_GLOIN_2v1525933	12	blue	orchid3	circle
AMF_GLOIN_2v1526429	11	blue	sienna3	circle
AMF_GLOIN_2v1526476	12	blue	orchid3	circle
AMF_GLOIN_2v1526523	8	blue	firebrick3	circle
AMF_GLOIN_2v1526803	5	blue	darkorange	circle
AMF_GLOIN_2v1526835	12	blue	orchid3	circle
AMF_GLOIN_2v1526883	2	blue	darkviolet	circle
AMF_GLOIN_2v1526935	1	blue	darkgreen	circle
AMF_GLOIN_2v1526941	10	blue	mediumseagreen	circle
AMF_GLOIN_2v1526946	2	blue	darkviolet	circle
AMF_GLOIN_2v1526958	1	blue	darkgreen	circle
AMF_GLOIN_2v1527057	4	blue	darkslategrey	circle
AMF_GLOIN_2v1527065	3	blue	deeppink3	circle
AMF_GLOIN_2v1527085	9	blue	dodgerblue3	circle
AMF_GLOIN_2v1527339	11	blue	sienna3	circle
AMF_GLOIN_2v1527532	9	blue	dodgerblue3	circle
AMF_GLOIN_2v1527549	1	blue	darkgreen	circle
AMF_GLOIN_2v1527567	3	blue	deeppink3	circle
AMF_GLOIN_2v1527573	1	blue	darkgreen	circle
AMF_GLOIN_2v1527713	2	blue	darkviolet	circle
AMF_GLOIN_2v1527861	11	blue	sienna3	circle
AMF_GLOIN_2v1527912	3	blue	deeppink3	circle
AMF_GLOIN_2v1528221	1	blue	darkgreen	circle
AMF_GLOIN_2v1528235	2	blue	darkviolet	circle
AMF_GLOIN_2v1528251	11	blue	sienna3	circle
AMF_GLOIN_2v1528481	9	blue	dodgerblue3	circle
AMF_GLOIN_2v1528548	11	blue	sienna3	circle
AMF_GLOIN_2v1528607	2	blue	darkviolet	circle
AMF_GLOIN_2v1528629	11	blue	sienna3	circle
AMF_GLOIN_2v1528636	10	blue	mediumseagreen	circle
AMF_GLOIN_2v1528688	4	blue	darkslategrey	circle
AMF_GLOIN_2v1528711	6	blue	steelblue	circle
AMF_GLOIN_2v1528907	2	blue	darkviolet	circle
AMF_GLOIN_2v1529013	6	blue	steelblue	circle
AMF_GLOIN_2v1529058	3	blue	deeppink3	circle
AMF_GLOIN_2v1529066	5	blue	darkorange	circle
AMF_GLOIN_2v1529160	13	blue	cadetblue3	circle
AMF_GLOIN_2v1529178	12	blue	orchid3	circle
AMF_GLOIN_2v1529232	13	blue	cadetblue3	circle
AMF_GLOIN_2v1529292	3	blue	deeppink3	circle
AMF_GLOIN_2v1529299	5	blue	darkorange	circle
AMF_GLOIN_2v1529317	10	blue	mediumseagreen	circle
AMF_GLOIN_2v1529344	6	blue	steelblue	circle
AMF_GLOIN_2v1529350	13	blue	cadetblue3	circle
AMF_GLOIN_2v1529380	9	blue	dodgerblue3	circle
AMF_GLOIN_2v1529499	9	blue	dodgerblue3	circle
AMF_GLOIN_2v1529515	2	blue	darkviolet	circle
AMF_GLOIN_2v1529532	7	blue	goldenrod2	circle
AMF_GLOIN_2v1529594	13	blue	cadetblue3	circle
AMF_GLOIN_2v1529605	9	blue	dodgerblue3	circle
AMF_GLOIN_2v1529638	5	blue	darkorange	circle
AMF_GLOIN_2v1532022	8	blue	firebrick3	circle
AMF_GLOIN_2v1532038	12	blue	orchid3	circle
AMF_GLOIN_2v1532048	4	blue	darkslategrey	circle
AMF_GLOIN_2v1532067	7	blue	goldenrod2	circle
AMF_GLOIN_2v1532091	2	blue	darkviolet	circle
AMF_GLOIN_2v1532112	2	blue	darkviolet	circle
AMF_GLOIN_2v1532151	1	blue	darkgreen	circle
AMF_GLOIN_2v1532526	2	blue	darkviolet	circle
AMF_GLOIN_2v1532562	2	blue	darkviolet	circle
AMF_GLOIN_2v1532581	1	blue	darkgreen	circle
AMF_GLOIN_2v1532591	9	blue	dodgerblue3	circle
AMF_GLOIN_2v1532722	5	blue	darkorange	circle
AMF_GLOIN_2v1532739	6	blue	steelblue	circle
AMF_GLOIN_2v1532743	10	blue	mediumseagreen	circle
AMF_GLOIN_2v1532787	11	blue	sienna3	circle
AMF_GLOIN_2v1533331	11	blue	sienna3	circle
AMF_GLOIN_2v1533333	4	blue	darkslategrey	circle
AMF_GLOIN_2v1533335	10	blue	mediumseagreen	circle
AMF_GLOIN_2v1533357	13	blue	cadetblue3	circle
AMF_GLOIN_2v1533425	9	blue	dodgerblue3	circle
AMF_GLOIN_2v1533502	2	blue	darkviolet	circle
AMF_GLOIN_2v1533636	10	blue	mediumseagreen	circle
AMF_GLOIN_2v1533649	6	blue	steelblue	circle
AMF_GLOIN_2v1533685	2	blue	darkviolet	circle
AMF_GLOIN_2v1533887	2	blue	darkviolet	circle
AMF_GLOIN_2v1533913	8	blue	firebrick3	circle
AMF_GLOIN_2v1534004	2	blue	darkviolet	circle
AMF_GLOIN_2v1534030	10	blue	mediumseagreen	circle
AMF_GLOIN_2v1534071	2	blue	darkviolet	circle
AMF_GLOIN_2v1534100	1	blue	darkgreen	circle
AMF_GLOIN_2v1534118	1	blue	darkgreen	circle
AMF_GLOIN_2v1534304	4	blue	darkslategrey	circle
AMF_GLOIN_2v1534409	4	blue	darkslategrey	circle
AMF_GLOIN_2v1534542	12	blue	orchid3	circle
AMF_GLOIN_2v1534622	12	blue	orchid3	circle
AMF_GLOIN_2v1534820	9	blue	dodgerblue3	circle
AMF_GLOIN_2v1534825	1	blue	darkgreen	circle
AMF_GLOIN_2v1534893	10	blue	mediumseagreen	circle
AMF_GLOIN_2v1534913	12	blue	orchid3	circle
AMF_GLOIN_2v1534919	8	blue	firebrick3	circle
AMF_GLOIN_2v1535074	7	blue	goldenrod2	circle
AMF_GLOIN_2v1535225	9	blue	dodgerblue3	circle
AMF_GLOIN_2v1535605	13	blue	cadetblue3	circle
AMF_GLOIN_2v1536454	8	blue	firebrick3	circle
AMF_GLOIN_2v1536474	7	blue	goldenrod2	circle
AMF_GLOIN_2v1536531	2	blue	darkviolet	circle
AMF_GLOIN_2v1536599	1	blue	darkgreen	circle
AMF_GLOIN_2v1536601	10	blue	mediumseagreen	circle
AMF_GLOIN_2v1536648	2	blue	darkviolet	circle
AMF_GLOIN_2v1537104	2	blue	darkviolet	circle
AMF_GLOIN_2v1537133	12	blue	orchid3	circle
AMF_GLOIN_2v1537159	7	blue	goldenrod2	circle
AMF_GLOIN_2v1537169	3	blue	deeppink3	circle
AMF_GLOIN_2v1537192	3	blue	deeppink3	circle
AMF_GLOIN_2v1537262	12	blue	orchid3	circle
AMF_GLOIN_2v1537270	3	blue	deeppink3	circle
AMF_GLOIN_2v1537283	8	blue	firebrick3	circle
AMF_GLOIN_2v1537297	7	blue	goldenrod2	circle
AMF_GLOIN_2v1537306	12	blue	orchid3	circle
AMF_GLOIN_2v1537345	9	blue	dodgerblue3	circle
AMF_GLOIN_2v1537349	10	blue	mediumseagreen	circle
AMF_GLOIN_2v1537428	10	blue	mediumseagreen	circle
AMF_GLOIN_2v1537546	2	blue	darkviolet	circle
AMF_GLOIN_2v1537550	2	blue	darkviolet	circle
AMF_GLOIN_2v1537566	7	blue	goldenrod2	circle
AMF_GLOIN_2v1537578	5	blue	darkorange	circle
AMF_GLOIN_2v1537647	2	blue	darkviolet	circle
AMF_GLOIN_2v1537740	12	blue	orchid3	circle
AMF_GLOIN_2v1537767	2	blue	darkviolet	circle
AMF_GLOIN_2v1537777	7	blue	goldenrod2	circle
AMF_GLOIN_2v1537829	4	blue	darkslategrey	circle
AMF_GLOIN_2v1537931	13	blue	cadetblue3	circle
AMF_GLOIN_2v1537943	7	blue	goldenrod2	circle
AMF_GLOIN_2v1537952	2	blue	darkviolet	circle
AMF_GLOIN_2v1537970	8	blue	firebrick3	circle
AMF_GLOIN_2v1538005	7	blue	goldenrod2	circle
AMF_GLOIN_2v1538015	6	blue	steelblue	circle
AMF_GLOIN_2v1538018	3	blue	deeppink3	circle
AMF_GLOIN_2v1538089	12	blue	orchid3	circle
AMF_GLOIN_2v1538162	5	blue	darkorange	circle
AMF_GLOIN_2v1538328	4	blue	darkslategrey	circle
AMF_GLOIN_2v1538404	9	blue	dodgerblue3	circle
AMF_GLOIN_2v1538414	8	blue	firebrick3	circle
AMF_GLOIN_2v1538530	1	blue	darkgreen	circle
AMF_GLOIN_2v1538579	6	blue	steelblue	circle
AMF_GLOIN_2v1538652	3	blue	deeppink3	circle
AMF_GLOIN_2v1538830	8	blue	firebrick3	circle
AMF_GLOIN_2v1538838	8	blue	firebrick3	circle
AMF_GLOIN_2v1538865	13	blue	cadetblue3	circle
AMF_GLOIN_2v1538882	6	blue	steelblue	circle
AMF_GLOIN_2v1538905	9	blue	dodgerblue3	circle
AMF_GLOIN_2v1538988	11	blue	sienna3	circle
AMF_GLOIN_2v1539063	8	blue	firebrick3	circle
AMF_GLOIN_2v1539096	8	blue	firebrick3	circle
AMF_GLOIN_2v1539281	2	blue	darkviolet	circle
AMF_GLOIN_2v1539359	7	blue	goldenrod2	circle
AMF_GLOIN_2v1539368	13	blue	cadetblue3	circle
AMF_GLOIN_2v1539421	4	blue	darkslategrey	circle
AMF_GLOIN_2v1539440	5	blue	darkorange	circle
AMF_GLOIN_2v1539541	8	blue	firebrick3	circle
AMF_GLOIN_2v1539620	2	blue	darkviolet	circle
AMF_GLOIN_2v1539645	10	blue	mediumseagreen	circle
AMF_GLOIN_2v1539653	11	blue	sienna3	circle
AMF_GLOIN_2v1539660	9	blue	dodgerblue3	circle
AMF_GLOIN_2v1539677	9	blue	dodgerblue3	circle
AMF_GLOIN_2v1539680	10	blue	mediumseagreen	circle
AMF_GLOIN_2v1539686	2	blue	darkviolet	circle
AMF_GLOIN_2v1539725	8	blue	firebrick3	circle
AMF_GLOIN_2v1539732	13	blue	cadetblue3	circle
AMF_GLOIN_2v1539816	1	blue	darkgreen	circle
AMF_GLOIN_2v1539855	1	blue	darkgreen	circle
AMF_GLOIN_2v1539880	7	blue	goldenrod2	circle
AMF_GLOIN_2v1539895	4	blue	darkslategrey	circle
AMF_GLOIN_2v1539942	9	blue	dodgerblue3	circle
AMF_GLOIN_2v1539968	1	blue	darkgreen	circle
AMF_GLOIN_2v1539977	10	blue	mediumseagreen	circle
AMF_GLOIN_2v1539984	9	blue	dodgerblue3	circle
AMF_GLOIN_2v1540031	9	blue	dodgerblue3	circle
AMF_GLOIN_2v1540061	10	blue	mediumseagreen	circle
AMF_GLOIN_2v1540073	2	blue	darkviolet	circle
AMF_GLOIN_2v1540132	6	blue	steelblue	circle
AMF_GLOIN_2v1540144	10	blue	mediumseagreen	circle
AMF_GLOIN_2v1540152	2	blue	darkviolet	circle
AMF_GLOIN_2v1540213	1	blue	darkgreen	circle
AMF_GLOIN_2v1540224	8	blue	firebrick3	circle
AMF_GLOIN_2v1540246	10	blue	mediumseagreen	circle
AMF_GLOIN_2v1540267	4	blue	darkslategrey	circle
AMF_GLOIN_2v1540279	9	blue	dodgerblue3	circle
AMF_GLOIN_2v1540295	13	blue	cadetblue3	circle
AMF_GLOIN_2v1540357	10	blue	mediumseagreen	circle
AMF_GLOIN_2v1540373	7	blue	goldenrod2	circle
AMF_GLOIN_2v1540379	2	blue	darkviolet	circle
AMF_GLOIN_2v1540399	8	blue	firebrick3	circle
AMF_GLOIN_2v1540560	6	blue	steelblue	circle
AMF_GLOIN_2v1540586	8	blue	firebrick3	circle
AMF_GLOIN_2v1540690	8	blue	firebrick3	circle
AMF_GLOIN_2v1540875	1	blue	darkgreen	circle
AMF_GLOIN_2v1541065	7	blue	goldenrod2	circle
AMF_GLOIN_2v1541182	8	blue	firebrick3	circle
AMF_GLOIN_2v1541388	10	blue	mediumseagreen	circle
AMF_GLOIN_2v1541414	9	blue	dodgerblue3	circle
AMF_GLOIN_2v1541433	2	blue	darkviolet	circle
AMF_GLOIN_2v1541450	6	blue	steelblue	circle
AMF_GLOIN_2v1541467	12	blue	orchid3	circle
AMF_GLOIN_2v1541483	1	blue	darkgreen	circle
AMF_GLOIN_2v1541510	7	blue	goldenrod2	circle
AMF_GLOIN_2v1541512	9	blue	dodgerblue3	circle
AMF_GLOIN_2v1541545	1	blue	darkgreen	circle
AMF_GLOIN_2v1541755	5	blue	darkorange	circle
AMF_GLOIN_2v1541884	1	blue	darkgreen	circle
AMF_GLOIN_2v1541941	9	blue	dodgerblue3	circle
AMF_GLOIN_2v1541997	2	blue	darkviolet	circle
AMF_GLOIN_2v1542028	8	blue	firebrick3	circle
AMF_GLOIN_2v1542030	6	blue	steelblue	circle
AMF_GLOIN_2v1542109	10	blue	mediumseagreen	circle
AMF_GLOIN_2v1542142	12	blue	orchid3	circle
AMF_GLOIN_2v1542150	4	blue	darkslategrey	circle
AMF_GLOIN_2v1542160	4	blue	darkslategrey	circle
AMF_GLOIN_2v1542164	10	blue	mediumseagreen	circle
AMF_GLOIN_2v1542229	9	blue	dodgerblue3	circle
AMF_GLOIN_2v1542246	2	blue	darkviolet	circle
AMF_GLOIN_2v1542265	8	blue	firebrick3	circle
AMF_GLOIN_2v1542280	8	blue	firebrick3	circle
AMF_GLOIN_2v1542350	6	blue	steelblue	circle
AMF_GLOIN_2v1542363	8	blue	firebrick3	circle
AMF_GLOIN_2v1542383	2	blue	darkviolet	circle
AMF_GLOIN_2v1542404	10	blue	mediumseagreen	circle
AMF_GLOIN_2v1542423	1	blue	darkgreen	circle
AMF_GLOIN_2v1542878	2	blue	darkviolet	circle
AMF_GLOIN_2v1543171	9	blue	dodgerblue3	circle
AMF_GLOIN_2v1543475	8	blue	firebrick3	circle
AMF_GLOIN_2v1543588	9	blue	dodgerblue3	circle
AMF_GLOIN_2v1543605	9	blue	dodgerblue3	circle
AMF_GLOIN_2v1543645	6	blue	steelblue	circle
AMF_GLOIN_2v1543694	13	blue	cadetblue3	circle
AMF_GLOIN_2v1543793	13	blue	cadetblue3	circle
AMF_GLOIN_2v1543869	7	blue	goldenrod2	circle
AMF_GLOIN_2v1543877	1	blue	darkgreen	circle
AMF_GLOIN_2v1544111	7	blue	goldenrod2	circle
AMF_GLOIN_2v1544385	7	blue	goldenrod2	circle
AMF_GLOIN_2v1544399	9	blue	dodgerblue3	circle
AMF_GLOIN_2v1544998	2	blue	darkviolet	circle
AMF_GLOIN_2v1545102	3	blue	deeppink3	circle
AMF_GLOIN_2v1545594	12	blue	orchid3	circle
AMF_GLOIN_2v1545608	10	blue	mediumseagreen	circle
AMF_GLOIN_2v1546118	3	blue	deeppink3	circle
AMF_GLOIN_2v1546230	5	blue	darkorange	circle
AMF_GLOIN_2v1546247	1	blue	darkgreen	circle
AMF_GLOIN_2v1546262	9	blue	dodgerblue3	circle
AMF_GLOIN_2v1546300	12	blue	orchid3	circle
AMF_GLOIN_2v1546311	6	blue	steelblue	circle
AMF_GLOIN_2v1546356	7	blue	goldenrod2	circle
AMF_GLOIN_2v1546452	10	blue	mediumseagreen	circle
AMF_GLOIN_2v1546759	13	blue	cadetblue3	circle
AMF_GLOIN_2v1546854	9	blue	dodgerblue3	circle
AMF_GLOIN_2v1546962	12	blue	orchid3	circle
AMF_GLOIN_2v1546971	8	blue	firebrick3	circle
AMF_GLOIN_2v1546996	9	blue	dodgerblue3	circle
AMF_GLOIN_2v1547009	8	blue	firebrick3	circle
AMF_GLOIN_2v1547018	5	blue	darkorange	circle
AMF_GLOIN_2v1547032	7	blue	goldenrod2	circle
AMF_GLOIN_2v1547054	3	blue	deeppink3	circle
AMF_GLOIN_2v1547080	5	blue	darkorange	circle
AMF_GLOIN_2v1547146	6	blue	steelblue	circle
AMF_GLOIN_2v1547355	5	blue	darkorange	circle
AMF_GLOIN_2v1547364	7	blue	goldenrod2	circle
AMF_GLOIN_2v1547369	5	blue	darkorange	circle
AMF_GLOIN_2v1547382	1	blue	darkgreen	circle
AMF_GLOIN_2v1547519	9	blue	dodgerblue3	circle
AMF_GLOIN_2v1547571	2	blue	darkviolet	circle
AMF_GLOIN_2v1547641	3	blue	deeppink3	circle
AMF_GLOIN_2v1547666	5	blue	darkorange	circle
AMF_GLOIN_2v1547787	5	blue	darkorange	circle
AMF_GLOIN_2v1547821	1	blue	darkgreen	circle
AMF_GLOIN_2v1547865	11	blue	sienna3	circle
AMF_GLOIN_2v1547875	5	blue	darkorange	circle
AMF_GLOIN_2v1547880	5	blue	darkorange	circle
AMF_GLOIN_2v1547900	12	blue	orchid3	circle
AMF_GLOIN_2v1547912	10	blue	mediumseagreen	circle
AMF_GLOIN_2v1547973	1	blue	darkgreen	circle
AMF_GLOIN_2v1547988	2	blue	darkviolet	circle
AMF_GLOIN_2v1548007	1	blue	darkgreen	circle
AMF_GLOIN_2v1548139	3	blue	deeppink3	circle
AMF_GLOIN_2v1548203	9	blue	dodgerblue3	circle
AMF_GLOIN_2v1548287	5	blue	darkorange	circle
AMF_GLOIN_2v1548419	3	blue	deeppink3	circle
AMF_GLOIN_2v1549306	2	blue	darkviolet	circle
AMF_GLOIN_2v1549847	12	blue	orchid3	circle
AMF_GLOIN_2v1549932	3	blue	deeppink3	circle
AMF_GLOIN_2v1549991	4	blue	darkslategrey	circle
AMF_GLOIN_2v1550426	11	blue	sienna3	circle
AMF_GLOIN_2v1550689	13	blue	cadetblue3	circle
AMF_GLOIN_2v1550744	7	blue	goldenrod2	circle
AMF_GLOIN_2v1551659	7	blue	goldenrod2	circle
AMF_GLOIN_2v1551681	8	blue	firebrick3	circle
AMF_GLOIN_2v1551730	5	blue	darkorange	circle
AMF_GLOIN_2v1551750	2	blue	darkviolet	circle
AMF_GLOIN_2v1551758	11	blue	sienna3	circle
AMF_GLOIN_2v1551762	4	blue	darkslategrey	circle
AMF_GLOIN_2v1551891	2	blue	darkviolet	circle
AMF_GLOIN_2v1551962	12	blue	orchid3	circle
AMF_GLOIN_2v1552276	1	blue	darkgreen	circle
AMF_GLOIN_2v1552433	8	blue	firebrick3	circle
AMF_GLOIN_2v1552631	9	blue	dodgerblue3	circle
AMF_GLOIN_2v1552668	8	blue	firebrick3	circle
AMF_GLOIN_2v1552702	11	blue	sienna3	circle
AMF_GLOIN_2v1552709	13	blue	cadetblue3	circle
AMF_GLOIN_2v1552841	6	blue	steelblue	circle
AMF_GLOIN_2v1552957	5	blue	darkorange	circle
AMF_GLOIN_2v1553549	1	blue	darkgreen	circle
AMF_GLOIN_2v1553683	8	blue	firebrick3	circle
AMF_GLOIN_2v1553755	4	blue	darkslategrey	circle
AMF_GLOIN_2v1553770	8	blue	firebrick3	circle
AMF_GLOIN_2v1553782	5	blue	darkorange	circle
AMF_GLOIN_2v1553790	2	blue	darkviolet	circle
AMF_GLOIN_2v1554125	9	blue	dodgerblue3	circle
AMF_GLOIN_2v1554163	10	blue	mediumseagreen	circle
AMF_GLOIN_2v1554171	5	blue	darkorange	circle
AMF_GLOIN_2v1554187	8	blue	firebrick3	circle
AMF_GLOIN_2v1554458	7	blue	goldenrod2	circle
AMF_GLOIN_2v1554573	12	blue	orchid3	circle
AMF_GLOIN_2v1554623	8	blue	firebrick3	circle
AMF_GLOIN_2v1554656	5	blue	darkorange	circle
AMF_GLOIN_2v1554675	2	blue	darkviolet	circle
AMF_GLOIN_2v1554714	10	blue	mediumseagreen	circle
AMF_GLOIN_2v1554730	4	blue	darkslategrey	circle
AMF_GLOIN_2v1554765	11	blue	sienna3	circle
AMF_GLOIN_2v1554864	4	blue	darkslategrey	circle
AMF_GLOIN_2v1554869	5	blue	darkorange	circle
AMF_GLOIN_2v1554941	5	blue	darkorange	circle
AMF_GLOIN_2v1554983	8	blue	firebrick3	circle
AMF_GLOIN_2v1555059	1	blue	darkgreen	circle
AMF_GLOIN_2v1555084	3	blue	deeppink3	circle
AMF_GLOIN_2v1555163	8	blue	firebrick3	circle
AMF_GLOIN_2v1555182	3	blue	deeppink3	circle
AMF_GLOIN_2v1555205	4	blue	darkslategrey	circle
AMF_GLOIN_2v1555227	9	blue	dodgerblue3	circle
AMF_GLOIN_2v1555527	13	blue	cadetblue3	circle
AMF_GLOIN_2v1555546	10	blue	mediumseagreen	circle
AMF_GLOIN_2v1555621	3	blue	deeppink3	circle
AMF_GLOIN_2v1555772	2	blue	darkviolet	circle
AMF_GLOIN_2v1555828	8	blue	firebrick3	circle
AMF_GLOIN_2v1555866	9	blue	dodgerblue3	circle
AMF_GLOIN_2v1555889	4	blue	darkslategrey	circle
AMF_GLOIN_2v1556127	9	blue	dodgerblue3	circle
AMF_GLOIN_2v1556214	12	blue	orchid3	circle
AMF_GLOIN_2v1556267	12	blue	orchid3	circle
AMF_GLOIN_2v1556373	12	blue	orchid3	circle
AMF_GLOIN_2v1556454	10	blue	mediumseagreen	circle
AMF_GLOIN_2v1556464	8	blue	firebrick3	circle
AMF_GLOIN_2v1556957	5	blue	darkorange	circle
AMF_GLOIN_2v1557363	2	blue	darkviolet	circle
AMF_GLOIN_2v1557783	13	blue	cadetblue3	circle
AMF_GLOIN_2v1558155	2	blue	darkviolet	circle
AMF_GLOIN_2v1558198	7	blue	goldenrod2	circle
AMF_GLOIN_2v1558202	10	blue	mediumseagreen	circle
AMF_GLOIN_2v1558212	7	blue	goldenrod2	circle
AMF_GLOIN_2v1558454	13	blue	cadetblue3	circle
AMF_GLOIN_2v1558475	4	blue	darkslategrey	circle
AMF_GLOIN_2v1558735	2	blue	darkviolet	circle
AMF_GLOIN_2v1558743	8	blue	firebrick3	circle
AMF_GLOIN_2v1558779	1	blue	darkgreen	circle
AMF_GLOIN_2v1558786	1	blue	darkgreen	circle
AMF_GLOIN_2v1558790	3	blue	deeppink3	circle
AMF_GLOIN_2v1558815	10	blue	mediumseagreen	circle
AMF_GLOIN_2v1558860	13	blue	cadetblue3	circle
AMF_GLOIN_2v1558905	1	blue	darkgreen	circle
AMF_GLOIN_2v1559032	4	blue	darkslategrey	circle
AMF_GLOIN_2v1559153	7	blue	goldenrod2	circle
AMF_GLOIN_2v1559248	8	blue	firebrick3	circle
AMF_GLOIN_2v1559391	5	blue	darkorange	circle
AMF_GLOIN_2v1559494	10	blue	mediumseagreen	circle
AMF_GLOIN_2v1559677	10	blue	mediumseagreen	circle
AMF_GLOIN_2v1559972	8	blue	firebrick3	circle
AMF_GLOIN_2v1560630	12	blue	orchid3	circle
AMF_GLOIN_2v1560646	12	blue	orchid3	circle
AMF_GLOIN_2v1560716	9	blue	dodgerblue3	circle
AMF_GLOIN_2v1560758	4	blue	darkslategrey	circle
AMF_GLOIN_2v1560822	7	blue	goldenrod2	circle
AMF_GLOIN_2v1560848	8	blue	firebrick3	circle
AMF_GLOIN_2v1560903	1	blue	darkgreen	circle
AMF_GLOIN_2v1560955	2	blue	darkviolet	circle
AMF_GLOIN_2v1561416	9	blue	dodgerblue3	circle
AMF_GLOIN_2v1561434	11	blue	sienna3	circle
AMF_GLOIN_2v1561455	12	blue	orchid3	circle
AMF_GLOIN_2v1561470	3	blue	deeppink3	circle
AMF_GLOIN_2v1561485	2	blue	darkviolet	circle
AMF_GLOIN_2v1561502	3	blue	deeppink3	circle
AMF_GLOIN_2v1561514	8	blue	firebrick3	circle
AMF_GLOIN_2v1561576	4	blue	darkslategrey	circle
AMF_GLOIN_2v1561614	11	blue	sienna3	circle
AMF_GLOIN_2v1561998	1	blue	darkgreen	circle
AMF_GLOIN_2v1562098	1	blue	darkgreen	circle
AMF_GLOIN_2v1562102	7	blue	goldenrod2	circle
AMF_GLOIN_2v1562115	8	blue	firebrick3	circle
AMF_GLOIN_2v1562187	6	blue	steelblue	circle
AMF_GLOIN_2v1562233	1	blue	darkgreen	circle
AMF_GLOIN_2v1562236	4	blue	darkslategrey	circle
AMF_GLOIN_2v1562267	2	blue	darkviolet	circle
AMF_GLOIN_2v1562316	7	blue	goldenrod2	circle
AMF_GLOIN_2v1562353	13	blue	cadetblue3	circle
AMF_GLOIN_2v1562411	9	blue	dodgerblue3	circle
AMF_GLOIN_2v1562428	2	blue	darkviolet	circle
AMF_GLOIN_2v1562627	4	blue	darkslategrey	circle
AMF_GLOIN_2v1562995	5	blue	darkorange	circle
AMF_GLOIN_2v1563037	12	blue	orchid3	circle
AMF_GLOIN_2v1563190	2	blue	darkviolet	circle
AMF_GLOIN_2v1563237	8	blue	firebrick3	circle
AMF_GLOIN_2v1563240	4	blue	darkslategrey	circle
AMF_GLOIN_2v1563266	7	blue	goldenrod2	circle
AMF_GLOIN_2v1563323	11	blue	sienna3	circle
AMF_GLOIN_2v1563407	4	blue	darkslategrey	circle
AMF_GLOIN_2v1563687	2	blue	darkviolet	circle
AMF_GLOIN_2v1563881	3	blue	deeppink3	circle
AMF_GLOIN_2v1563941	13	blue	cadetblue3	circle
AMF_GLOIN_2v1563952	4	blue	darkslategrey	circle
AMF_GLOIN_2v1563964	2	blue	darkviolet	circle
AMF_GLOIN_2v1564021	1	blue	darkgreen	circle
AMF_GLOIN_2v1564141	1	blue	darkgreen	circle
AMF_GLOIN_2v1564262	8	blue	firebrick3	circle
AMF_GLOIN_2v1564284	4	blue	darkslategrey	circle
AMF_GLOIN_2v1564375	3	blue	deeppink3	circle
AMF_GLOIN_2v1564402	10	blue	mediumseagreen	circle
AMF_GLOIN_2v1564413	9	blue	dodgerblue3	circle
AMF_GLOIN_2v1564431	13	blue	cadetblue3	circle
AMF_GLOIN_2v1564492	6	blue	steelblue	circle
AMF_GLOIN_2v1564507	7	blue	goldenrod2	circle
AMF_GLOIN_2v1564535	6	blue	steelblue	circle
AMF_GLOIN_2v1564541	2	blue	darkviolet	circle
AMF_GLOIN_2v1564661	7	blue	goldenrod2	circle
AMF_GLOIN_2v1564678	1	blue	darkgreen	circle
AMF_GLOIN_2v1564731	3	blue	deeppink3	circle
AMF_GLOIN_2v1564762	3	blue	deeppink3	circle
AMF_GLOIN_2v1564767	1	blue	darkgreen	circle
AMF_GLOIN_2v1564774	4	blue	darkslategrey	circle
AMF_GLOIN_2v1564779	9	blue	dodgerblue3	circle
AMF_GLOIN_2v1564800	2	blue	darkviolet	circle
AMF_GLOIN_2v1564861	12	blue	orchid3	circle
AMF_GLOIN_2v1564867	1	blue	darkgreen	circle
AMF_GLOIN_2v1564886	3	blue	deeppink3	circle
AMF_GLOIN_2v1564908	10	blue	mediumseagreen	circle
AMF_GLOIN_2v1564924	2	blue	darkviolet	circle
AMF_GLOIN_2v1564955	4	blue	darkslategrey	circle
AMF_GLOIN_2v1564981	3	blue	deeppink3	circle
AMF_GLOIN_2v1564992	4	blue	darkslategrey	circle
AMF_GLOIN_2v1565014	5	blue	darkorange	circle
AMF_GLOIN_2v1565021	11	blue	sienna3	circle
AMF_GLOIN_2v1565205	6	blue	steelblue	circle
AMF_GLOIN_2v1565216	7	blue	goldenrod2	circle
AMF_GLOIN_2v1565226	1	blue	darkgreen	circle
AMF_GLOIN_2v1565239	8	blue	firebrick3	circle
AMF_GLOIN_2v1565255	6	blue	steelblue	circle
AMF_GLOIN_2v1565285	3	blue	deeppink3	circle
AMF_GLOIN_2v1565332	12	blue	orchid3	circle
AMF_GLOIN_2v1565351	12	blue	orchid3	circle
AMF_GLOIN_2v1565375	3	blue	deeppink3	circle
AMF_GLOIN_2v1565410	1	blue	darkgreen	circle
AMF_GLOIN_2v1565480	1	blue	darkgreen	circle
AMF_GLOIN_2v1565566	1	blue	darkgreen	circle
AMF_GLOIN_2v1565589	6	blue	steelblue	circle
AMF_GLOIN_2v1565611	11	blue	sienna3	circle
AMF_GLOIN_2v1565626	6	blue	steelblue	circle
AMF_GLOIN_2v1565628	2	blue	darkviolet	circle
AMF_GLOIN_2v1565666	4	blue	darkslategrey	circle
AMF_GLOIN_2v1565717	9	blue	dodgerblue3	circle
AMF_GLOIN_2v1565800	8	blue	firebrick3	circle
AMF_GLOIN_2v1565818	10	blue	mediumseagreen	circle
AMF_GLOIN_2v1565843	2	blue	darkviolet	circle
AMF_GLOIN_2v1565852	8	blue	firebrick3	circle
AMF_GLOIN_2v1566220	12	blue	orchid3	circle
AMF_GLOIN_2v1566418	10	blue	mediumseagreen	circle
AMF_GLOIN_2v1566533	2	blue	darkviolet	circle
AMF_GLOIN_2v1568120	5	blue	darkorange	circle
AMF_GLOIN_2v1568507	3	blue	deeppink3	circle
AMF_GLOIN_2v1568634	12	blue	orchid3	circle
AMF_GLOIN_2v1568635	7	blue	goldenrod2	circle
AMF_GLOIN_2v1568645	10	blue	mediumseagreen	circle
AMF_GLOIN_2v1568648	12	blue	orchid3	circle
AMF_GLOIN_2v1568657	3	blue	deeppink3	circle
AMF_GLOIN_2v1568776	9	blue	dodgerblue3	circle
AMF_GLOIN_2v1568780	3	blue	deeppink3	circle
AMF_GLOIN_2v1568850	1	blue	darkgreen	circle
AMF_GLOIN_2v1568908	7	blue	goldenrod2	circle
AMF_GLOIN_2v1569022	8	blue	firebrick3	circle
AMF_GLOIN_2v1569052	5	blue	darkorange	circle
AMF_GLOIN_2v1569059	8	blue	firebrick3	circle
AMF_GLOIN_2v1569173	13	blue	cadetblue3	circle
AMF_GLOIN_2v1569184	6	blue	steelblue	circle
AMF_GLOIN_2v1569233	9	blue	dodgerblue3	circle
AMF_GLOIN_2v1569255	1	blue	darkgreen	circle
AMF_GLOIN_2v1569293	9	blue	dodgerblue3	circle
AMF_GLOIN_2v1569298	4	blue	darkslategrey	circle
AMF_GLOIN_2v1569355	1	blue	darkgreen	circle
AMF_GLOIN_2v1569362	10	blue	mediumseagreen	circle
AMF_GLOIN_2v1569369	3	blue	deeppink3	circle
AMF_GLOIN_2v1569428	3	blue	deeppink3	circle
AMF_GLOIN_2v1569620	1	blue	darkgreen	circle
AMF_GLOIN_2v1569631	7	blue	goldenrod2	circle
AMF_GLOIN_2v1569773	7	blue	goldenrod2	circle
AMF_GLOIN_2v1569780	5	blue	darkorange	circle
AMF_GLOIN_2v1569786	1	blue	darkgreen	circle
AMF_GLOIN_2v1569829	11	blue	sienna3	circle
AMF_GLOIN_2v1569859	3	blue	deeppink3	circle
AMF_GLOIN_2v1569864	2	blue	darkviolet	circle
AMF_GLOIN_2v1569899	9	blue	dodgerblue3	circle
AMF_GLOIN_2v1569912	2	blue	darkviolet	circle
AMF_GLOIN_2v1569923	1	blue	darkgreen	circle
AMF_GLOIN_2v1569939	13	blue	cadetblue3	circle
AMF_GLOIN_2v1569947	5	blue	darkorange	circle
AMF_GLOIN_2v1569981	1	blue	darkgreen	circle
AMF_GLOIN_2v1569994	5	blue	darkorange	circle
AMF_GLOIN_2v1570028	4	blue	darkslategrey	circle
AMF_GLOIN_2v1570117	6	blue	steelblue	circle
AMF_GLOIN_2v1570185	2	blue	darkviolet	circle
AMF_GLOIN_2v1570301	12	blue	orchid3	circle
AMF_GLOIN_2v1570423	1	blue	darkgreen	circle
AMF_GLOIN_2v1570482	7	blue	goldenrod2	circle
AMF_GLOIN_2v1570498	9	blue	dodgerblue3	circle
AMF_GLOIN_2v1570581	6	blue	steelblue	circle
AMF_GLOIN_2v1570637	9	blue	dodgerblue3	circle
AMF_GLOIN_2v1570783	2	blue	darkviolet	circle
AMF_GLOIN_2v1570933	2	blue	darkviolet	circle
AMF_GLOIN_2v1570945	2	blue	darkviolet	circle
AMF_GLOIN_2v1570954	9	blue	dodgerblue3	circle
AMF_GLOIN_2v1570985	7	blue	goldenrod2	circle
AMF_GLOIN_2v1571930	9	blue	dodgerblue3	circle
AMF_GLOIN_2v1572019	8	blue	firebrick3	circle
AMF_GLOIN_2v1572031	7	blue	goldenrod2	circle
AMF_GLOIN_2v1572077	8	blue	firebrick3	circle
AMF_GLOIN_2v1572174	5	blue	darkorange	circle
AMF_GLOIN_2v1572339	5	blue	darkorange	circle
AMF_GLOIN_2v1572393	13	blue	cadetblue3	circle
AMF_GLOIN_2v1572487	11	blue	sienna3	circle
AMF_GLOIN_2v1572508	11	blue	sienna3	circle
AMF_GLOIN_2v1572522	4	blue	darkslategrey	circle
AMF_GLOIN_2v1572528	1	blue	darkgreen	circle
AMF_GLOIN_2v1572746	2	blue	darkviolet	circle
AMF_GLOIN_2v1572786	5	blue	darkorange	circle
AMF_GLOIN_2v1572811	5	blue	darkorange	circle
AMF_GLOIN_2v1572818	1	blue	darkgreen	circle
AMF_GLOIN_2v1572825	3	blue	deeppink3	circle
AMF_GLOIN_2v1572845	8	blue	firebrick3	circle
AMF_GLOIN_2v1572853	9	blue	dodgerblue3	circle
AMF_GLOIN_2v1572860	6	blue	steelblue	circle
AMF_GLOIN_2v1572868	7	blue	goldenrod2	circle
AMF_GLOIN_2v1572921	4	blue	darkslategrey	circle
AMF_GLOIN_2v1573110	2	blue	darkviolet	circle
AMF_GLOIN_2v1573173	4	blue	darkslategrey	circle
AMF_GLOIN_2v1574248	1	blue	darkgreen	circle
AMF_GLOIN_2v157445	7	blue	goldenrod2	circle
AMF_GLOIN_2v1574541	13	blue	cadetblue3	circle
AMF_GLOIN_2v1574566	3	blue	deeppink3	circle
AMF_GLOIN_2v1574674	10	blue	mediumseagreen	circle
AMF_GLOIN_2v1574677	9	blue	dodgerblue3	circle
AMF_GLOIN_2v1574682	3	blue	deeppink3	circle
AMF_GLOIN_2v1574915	7	blue	goldenrod2	circle
AMF_GLOIN_2v1574970	4	blue	darkslategrey	circle
AMF_GLOIN_2v1574990	4	blue	darkslategrey	circle
AMF_GLOIN_2v1575010	4	blue	darkslategrey	circle
AMF_GLOIN_2v1575026	11	blue	sienna3	circle
AMF_GLOIN_2v1575036	2	blue	darkviolet	circle
AMF_GLOIN_2v1575041	8	blue	firebrick3	circle
AMF_GLOIN_2v1575191	3	blue	deeppink3	circle
AMF_GLOIN_2v1575229	4	blue	darkslategrey	circle
AMF_GLOIN_2v1575576	4	blue	darkslategrey	circle
AMF_GLOIN_2v1575584	9	blue	dodgerblue3	circle
AMF_GLOIN_2v1575607	7	blue	goldenrod2	circle
AMF_GLOIN_2v1575623	10	blue	mediumseagreen	circle
AMF_GLOIN_2v1575627	12	blue	orchid3	circle
AMF_GLOIN_2v1575682	10	blue	mediumseagreen	circle
AMF_GLOIN_2v1575704	12	blue	orchid3	circle
AMF_GLOIN_2v1575715	12	blue	orchid3	circle
AMF_GLOIN_2v1576453	6	blue	steelblue	circle
AMF_GLOIN_2v1576462	10	blue	mediumseagreen	circle
AMF_GLOIN_2v1576465	2	blue	darkviolet	circle
AMF_GLOIN_2v1576529	3	blue	deeppink3	circle
AMF_GLOIN_2v1576670	1	blue	darkgreen	circle
AMF_GLOIN_2v1576692	2	blue	darkviolet	circle
AMF_GLOIN_2v1576698	11	blue	sienna3	circle
AMF_GLOIN_2v1576898	2	blue	darkviolet	circle
AMF_GLOIN_2v1576915	4	blue	darkslategrey	circle
AMF_GLOIN_2v1577166	9	blue	dodgerblue3	circle
AMF_GLOIN_2v1577173	3	blue	deeppink3	circle
AMF_GLOIN_2v1577660	7	blue	goldenrod2	circle
AMF_GLOIN_2v1577694	9	blue	dodgerblue3	circle
AMF_GLOIN_2v1577698	6	blue	steelblue	circle
AMF_GLOIN_2v1577760	2	blue	darkviolet	circle
AMF_GLOIN_2v1577772	13	blue	cadetblue3	circle
AMF_GLOIN_2v1577788	9	blue	dodgerblue3	circle
AMF_GLOIN_2v1577794	4	blue	darkslategrey	circle
AMF_GLOIN_2v1577817	4	blue	darkslategrey	circle
AMF_GLOIN_2v1577912	1	blue	darkgreen	circle
AMF_GLOIN_2v1577915	10	blue	mediumseagreen	circle
AMF_GLOIN_2v1577934	13	blue	cadetblue3	circle
AMF_GLOIN_2v1577946	12	blue	orchid3	circle
AMF_GLOIN_2v1577960	6	blue	steelblue	circle
AMF_GLOIN_2v1577985	13	blue	cadetblue3	circle
AMF_GLOIN_2v1577989	4	blue	darkslategrey	circle
AMF_GLOIN_2v1578121	6	blue	steelblue	circle
AMF_GLOIN_2v1578130	5	blue	darkorange	circle
AMF_GLOIN_2v1578147	12	blue	orchid3	circle
AMF_GLOIN_2v1578227	12	blue	orchid3	circle
AMF_GLOIN_2v1578282	2	blue	darkviolet	circle
AMF_GLOIN_2v1578297	3	blue	deeppink3	circle
AMF_GLOIN_2v1578422	1	blue	darkgreen	circle
AMF_GLOIN_2v1578509	1	blue	darkgreen	circle
AMF_GLOIN_2v1578517	1	blue	darkgreen	circle
AMF_GLOIN_2v1578519	8	blue	firebrick3	circle
AMF_GLOIN_2v1578529	13	blue	cadetblue3	circle
AMF_GLOIN_2v1578532	6	blue	steelblue	circle
AMF_GLOIN_2v1578559	13	blue	cadetblue3	circle
AMF_GLOIN_2v1578622	10	blue	mediumseagreen	circle
AMF_GLOIN_2v1578704	1	blue	darkgreen	circle
AMF_GLOIN_2v1578749	11	blue	sienna3	circle
AMF_GLOIN_2v1578760	13	blue	cadetblue3	circle
AMF_GLOIN_2v1578783	13	blue	cadetblue3	circle
AMF_GLOIN_2v1579069	4	blue	darkslategrey	circle
AMF_GLOIN_2v1579290	5	blue	darkorange	circle
AMF_GLOIN_2v1579348	4	blue	darkslategrey	circle
AMF_GLOIN_2v1579799	11	blue	sienna3	circle
AMF_GLOIN_2v1579811	12	blue	orchid3	circle
AMF_GLOIN_2v1579847	2	blue	darkviolet	circle
AMF_GLOIN_2v1580086	13	blue	cadetblue3	circle
AMF_GLOIN_2v1580557	2	blue	darkviolet	circle
AMF_GLOIN_2v1580611	2	blue	darkviolet	circle
AMF_GLOIN_2v1580859	13	blue	cadetblue3	circle
AMF_GLOIN_2v1580899	6	blue	steelblue	circle
AMF_GLOIN_2v1580912	2	blue	darkviolet	circle
AMF_GLOIN_2v1580918	12	blue	orchid3	circle
AMF_GLOIN_2v1580923	13	blue	cadetblue3	circle
AMF_GLOIN_2v1581020	13	blue	cadetblue3	circle
AMF_GLOIN_2v1581275	2	blue	darkviolet	circle
AMF_GLOIN_2v1581300	12	blue	orchid3	circle
AMF_GLOIN_2v1581337	7	blue	goldenrod2	circle
AMF_GLOIN_2v1581371	10	blue	mediumseagreen	circle
AMF_GLOIN_2v1581391	7	blue	goldenrod2	circle
AMF_GLOIN_2v1581411	11	blue	sienna3	circle
AMF_GLOIN_2v1581433	2	blue	darkviolet	circle
AMF_GLOIN_2v1581855	3	blue	deeppink3	circle
AMF_GLOIN_2v1581910	1	blue	darkgreen	circle
AMF_GLOIN_2v1581981	9	blue	dodgerblue3	circle
AMF_GLOIN_2v1581987	10	blue	mediumseagreen	circle
AMF_GLOIN_2v1582004	11	blue	sienna3	circle
AMF_GLOIN_2v1582012	6	blue	steelblue	circle
AMF_GLOIN_2v1582081	9	blue	dodgerblue3	circle
AMF_GLOIN_2v1582625	11	blue	sienna3	circle
AMF_GLOIN_2v1582643	7	blue	goldenrod2	circle
AMF_GLOIN_2v1582686	3	blue	deeppink3	circle
AMF_GLOIN_2v1582696	2	blue	darkviolet	circle
AMF_GLOIN_2v1582712	2	blue	darkviolet	circle
AMF_GLOIN_2v1582734	4	blue	darkslategrey	circle
AMF_GLOIN_2v1582750	3	blue	deeppink3	circle
AMF_GLOIN_2v1583477	12	blue	orchid3	circle
AMF_GLOIN_2v1583975	6	blue	steelblue	circle
AMF_GLOIN_2v1584672	8	blue	firebrick3	circle
AMF_GLOIN_2v1585053	7	blue	goldenrod2	circle
AMF_GLOIN_2v1585099	4	blue	darkslategrey	circle
AMF_GLOIN_2v1585118	2	blue	darkviolet	circle
AMF_GLOIN_2v1585185	3	blue	deeppink3	circle
AMF_GLOIN_2v1585298	11	blue	sienna3	circle
AMF_GLOIN_2v1585345	9	blue	dodgerblue3	circle
AMF_GLOIN_2v1585368	4	blue	darkslategrey	circle
AMF_GLOIN_2v1585370	8	blue	firebrick3	circle
AMF_GLOIN_2v1585387	8	blue	firebrick3	circle
AMF_GLOIN_2v1585469	7	blue	goldenrod2	circle
AMF_GLOIN_2v1585522	1	blue	darkgreen	circle
AMF_GLOIN_2v1585534	10	blue	mediumseagreen	circle
AMF_GLOIN_2v1585583	3	blue	deeppink3	circle
AMF_GLOIN_2v1585600	9	blue	dodgerblue3	circle
AMF_GLOIN_2v1585648	5	blue	darkorange	circle
AMF_GLOIN_2v1585659	9	blue	dodgerblue3	circle
AMF_GLOIN_2v1585671	13	blue	cadetblue3	circle
AMF_GLOIN_2v1585838	8	blue	firebrick3	circle
AMF_GLOIN_2v1585850	8	blue	firebrick3	circle
AMF_GLOIN_2v1585932	13	blue	cadetblue3	circle
AMF_GLOIN_2v1585977	1	blue	darkgreen	circle
AMF_GLOIN_2v1585999	1	blue	darkgreen	circle
AMF_GLOIN_2v1586035	1	blue	darkgreen	circle
AMF_GLOIN_2v1586069	13	blue	cadetblue3	circle
AMF_GLOIN_2v1586072	8	blue	firebrick3	circle
AMF_GLOIN_2v1586078	11	blue	sienna3	circle
AMF_GLOIN_2v1586146	11	blue	sienna3	circle
AMF_GLOIN_2v1586150	1	blue	darkgreen	circle
AMF_GLOIN_2v1587307	4	blue	darkslategrey	circle
AMF_GLOIN_2v1587352	2	blue	darkviolet	circle
AMF_GLOIN_2v1587441	4	blue	darkslategrey	circle
AMF_GLOIN_2v1587454	2	blue	darkviolet	circle
AMF_GLOIN_2v1587457	5	blue	darkorange	circle
AMF_GLOIN_2v1587531	4	blue	darkslategrey	circle
AMF_GLOIN_2v1587570	1	blue	darkgreen	circle
AMF_GLOIN_2v1587640	5	blue	darkorange	circle
AMF_GLOIN_2v1587674	2	blue	darkviolet	circle
AMF_GLOIN_2v1587773	3	blue	deeppink3	circle
AMF_GLOIN_2v1587784	11	blue	sienna3	circle
AMF_GLOIN_2v1587899	2	blue	darkviolet	circle
AMF_GLOIN_2v1588246	12	blue	orchid3	circle
AMF_GLOIN_2v1588269	10	blue	mediumseagreen	circle
AMF_GLOIN_2v1588279	10	blue	mediumseagreen	circle
AMF_GLOIN_2v1588465	8	blue	firebrick3	circle
AMF_GLOIN_2v1589064	5	blue	darkorange	circle
AMF_GLOIN_2v1589386	2	blue	darkviolet	circle
AMF_GLOIN_2v1589558	6	blue	steelblue	circle
AMF_GLOIN_2v1589597	8	blue	firebrick3	circle
AMF_GLOIN_2v1589601	5	blue	darkorange	circle
AMF_GLOIN_2v1589729	11	blue	sienna3	circle
AMF_GLOIN_2v1589830	10	blue	mediumseagreen	circle
AMF_GLOIN_2v1589842	4	blue	darkslategrey	circle
AMF_GLOIN_2v1589947	8	blue	firebrick3	circle
AMF_GLOIN_2v1589979	7	blue	goldenrod2	circle
AMF_GLOIN_2v1590097	12	blue	orchid3	circle
AMF_GLOIN_2v1590142	12	blue	orchid3	circle
AMF_GLOIN_2v1590302	2	blue	darkviolet	circle
AMF_GLOIN_2v1590307	8	blue	firebrick3	circle
AMF_GLOIN_2v1590328	1	blue	darkgreen	circle
AMF_GLOIN_2v1590370	7	blue	goldenrod2	circle
AMF_GLOIN_2v1590387	5	blue	darkorange	circle
AMF_GLOIN_2v1590489	9	blue	dodgerblue3	circle
AMF_GLOIN_2v1590495	9	blue	dodgerblue3	circle
AMF_GLOIN_2v1591070	2	blue	darkviolet	circle
AMF_GLOIN_2v1591384	9	blue	dodgerblue3	circle
AMF_GLOIN_2v1591452	5	blue	darkorange	circle
AMF_GLOIN_2v1591501	6	blue	steelblue	circle
AMF_GLOIN_2v1591666	7	blue	goldenrod2	circle
AMF_GLOIN_2v1591699	8	blue	firebrick3	circle
AMF_GLOIN_2v1591759	5	blue	darkorange	circle
AMF_GLOIN_2v1591877	7	blue	goldenrod2	circle
AMF_GLOIN_2v1591902	7	blue	goldenrod2	circle
AMF_GLOIN_2v1591908	3	blue	deeppink3	circle
AMF_GLOIN_2v1591945	9	blue	dodgerblue3	circle
AMF_GLOIN_2v1592064	11	blue	sienna3	circle
AMF_GLOIN_2v1592096	1	blue	darkgreen	circle
AMF_GLOIN_2v1592190	7	blue	goldenrod2	circle
AMF_GLOIN_2v1592279	1	blue	darkgreen	circle
AMF_GLOIN_2v1592326	3	blue	deeppink3	circle
AMF_GLOIN_2v1592349	2	blue	darkviolet	circle
AMF_GLOIN_2v1593383	10	blue	mediumseagreen	circle
AMF_GLOIN_2v1593389	13	blue	cadetblue3	circle
AMF_GLOIN_2v1593446	2	blue	darkviolet	circle
AMF_GLOIN_2v1593654	9	blue	dodgerblue3	circle
AMF_GLOIN_2v1593734	8	blue	firebrick3	circle
AMF_GLOIN_2v1593759	2	blue	darkviolet	circle
AMF_GLOIN_2v1593766	2	blue	darkviolet	circle
AMF_GLOIN_2v1593789	1	blue	darkgreen	circle
AMF_GLOIN_2v1593807	2	blue	darkviolet	circle
AMF_GLOIN_2v1593910	2	blue	darkviolet	circle
AMF_GLOIN_2v1594104	12	blue	orchid3	circle
AMF_GLOIN_2v1594144	7	blue	goldenrod2	circle
AMF_GLOIN_2v1594194	10	blue	mediumseagreen	circle
AMF_GLOIN_2v1594477	2	blue	darkviolet	circle
AMF_GLOIN_2v1594631	7	blue	goldenrod2	circle
AMF_GLOIN_2v1594646	4	blue	darkslategrey	circle
AMF_GLOIN_2v1594863	11	blue	sienna3	circle
AMF_GLOIN_2v1595062	5	blue	darkorange	circle
AMF_GLOIN_2v1595068	8	blue	firebrick3	circle
AMF_GLOIN_2v1595095	5	blue	darkorange	circle
AMF_GLOIN_2v1595105	9	blue	dodgerblue3	circle
AMF_GLOIN_2v1595141	6	blue	steelblue	circle
AMF_GLOIN_2v1595142	9	blue	dodgerblue3	circle
AMF_GLOIN_2v1595151	7	blue	goldenrod2	circle
AMF_GLOIN_2v1595188	12	blue	orchid3	circle
AMF_GLOIN_2v1595331	2	blue	darkviolet	circle
AMF_GLOIN_2v1595339	2	blue	darkviolet	circle
AMF_GLOIN_2v1595352	2	blue	darkviolet	circle
AMF_GLOIN_2v1595402	5	blue	darkorange	circle
AMF_GLOIN_2v1595445	9	blue	dodgerblue3	circle
AMF_GLOIN_2v1595458	6	blue	steelblue	circle
AMF_GLOIN_2v1595468	2	blue	darkviolet	circle
AMF_GLOIN_2v1595484	6	blue	steelblue	circle
AMF_GLOIN_2v1595626	6	blue	steelblue	circle
AMF_GLOIN_2v1595747	5	blue	darkorange	circle
AMF_GLOIN_2v1595764	6	blue	steelblue	circle
AMF_GLOIN_2v1595986	7	blue	goldenrod2	circle
AMF_GLOIN_2v1596176	10	blue	mediumseagreen	circle
AMF_GLOIN_2v1596193	2	blue	darkviolet	circle
AMF_GLOIN_2v1596363	1	blue	darkgreen	circle
AMF_GLOIN_2v1596380	2	blue	darkviolet	circle
AMF_GLOIN_2v1596458	9	blue	dodgerblue3	circle
AMF_GLOIN_2v1596585	2	blue	darkviolet	circle
AMF_GLOIN_2v1596604	6	blue	steelblue	circle
AMF_GLOIN_2v1596716	3	blue	deeppink3	circle
AMF_GLOIN_2v1596814	3	blue	deeppink3	circle
AMF_GLOIN_2v1596987	2	blue	darkviolet	circle
AMF_GLOIN_2v1597014	2	blue	darkviolet	circle
AMF_GLOIN_2v1597701	2	blue	darkviolet	circle
AMF_GLOIN_2v1597781	2	blue	darkviolet	circle
AMF_GLOIN_2v1598168	1	blue	darkgreen	circle
AMF_GLOIN_2v1598404	12	blue	orchid3	circle
AMF_GLOIN_2v1598541	12	blue	orchid3	circle
AMF_GLOIN_2v1598580	8	blue	firebrick3	circle
AMF_GLOIN_2v1598711	1	blue	darkgreen	circle
AMF_GLOIN_2v1598742	1	blue	darkgreen	circle
AMF_GLOIN_2v1598756	6	blue	steelblue	circle
AMF_GLOIN_2v1598765	2	blue	darkviolet	circle
AMF_GLOIN_2v1598791	7	blue	goldenrod2	circle
AMF_GLOIN_2v1598806	5	blue	darkorange	circle
AMF_GLOIN_2v1598892	1	blue	darkgreen	circle
AMF_GLOIN_2v1598913	9	blue	dodgerblue3	circle
AMF_GLOIN_2v1599012	5	blue	darkorange	circle
AMF_GLOIN_2v1599073	10	blue	mediumseagreen	circle
AMF_GLOIN_2v1599210	2	blue	darkviolet	circle
AMF_GLOIN_2v1599221	3	blue	deeppink3	circle
AMF_GLOIN_2v1599247	6	blue	steelblue	circle
AMF_GLOIN_2v1599315	13	blue	cadetblue3	circle
AMF_GLOIN_2v1599355	11	blue	sienna3	circle
AMF_GLOIN_2v1599404	13	blue	cadetblue3	circle
AMF_GLOIN_2v1599409	2	blue	darkviolet	circle
AMF_GLOIN_2v1599512	2	blue	darkviolet	circle
AMF_GLOIN_2v1599523	4	blue	darkslategrey	circle
AMF_GLOIN_2v1599541	10	blue	mediumseagreen	circle
AMF_GLOIN_2v1599597	7	blue	goldenrod2	circle
AMF_GLOIN_2v1599660	7	blue	goldenrod2	circle
AMF_GLOIN_2v1599751	12	blue	orchid3	circle
AMF_GLOIN_2v1599849	1	blue	darkgreen	circle
AMF_GLOIN_2v1599873	2	blue	darkviolet	circle
AMF_GLOIN_2v1599990	3	blue	deeppink3	circle
AMF_GLOIN_2v1600100	12	blue	orchid3	circle
AMF_GLOIN_2v1600218	12	blue	orchid3	circle
AMF_GLOIN_2v1600231	2	blue	darkviolet	circle
AMF_GLOIN_2v1600241	12	blue	orchid3	circle
AMF_GLOIN_2v1600350	2	blue	darkviolet	circle
AMF_GLOIN_2v1600467	12	blue	orchid3	circle
AMF_GLOIN_2v1600732	1	blue	darkgreen	circle
AMF_GLOIN_2v1601030	5	blue	darkorange	circle
AMF_GLOIN_2v1601745	11	blue	sienna3	circle
AMF_GLOIN_2v1601897	7	blue	goldenrod2	circle
AMF_GLOIN_2v1602412	12	blue	orchid3	circle
AMF_GLOIN_2v1602451	10	blue	mediumseagreen	circle
AMF_GLOIN_2v1602477	12	blue	orchid3	circle
AMF_GLOIN_2v1602525	1	blue	darkgreen	circle
AMF_GLOIN_2v1602563	4	blue	darkslategrey	circle
AMF_GLOIN_2v1602825	6	blue	steelblue	circle
AMF_GLOIN_2v1602893	6	blue	steelblue	circle
AMF_GLOIN_2v1603025	7	blue	goldenrod2	circle
AMF_GLOIN_2v1603168	12	blue	orchid3	circle
AMF_GLOIN_2v1603201	5	blue	darkorange	circle
AMF_GLOIN_2v1603226	12	blue	orchid3	circle
AMF_GLOIN_2v1603236	1	blue	darkgreen	circle
AMF_GLOIN_2v1603242	11	blue	sienna3	circle
AMF_GLOIN_2v1603256	5	blue	darkorange	circle
AMF_GLOIN_2v1603268	2	blue	darkviolet	circle
AMF_GLOIN_2v1603286	10	blue	mediumseagreen	circle
AMF_GLOIN_2v1603300	3	blue	deeppink3	circle
AMF_GLOIN_2v1603334	7	blue	goldenrod2	circle
AMF_GLOIN_2v1603363	2	blue	darkviolet	circle
AMF_GLOIN_2v1603394	6	blue	steelblue	circle
AMF_GLOIN_2v1603424	7	blue	goldenrod2	circle
AMF_GLOIN_2v1603587	5	blue	darkorange	circle
AMF_GLOIN_2v1603670	7	blue	goldenrod2	circle
AMF_GLOIN_2v1603781	9	blue	dodgerblue3	circle
AMF_GLOIN_2v1603843	7	blue	goldenrod2	circle
AMF_GLOIN_2v1603854	4	blue	darkslategrey	circle
AMF_GLOIN_2v1603979	2	blue	darkviolet	circle
AMF_GLOIN_2v1603985	5	blue	darkorange	circle
AMF_GLOIN_2v1604025	13	blue	cadetblue3	circle
AMF_GLOIN_2v1604032	2	blue	darkviolet	circle
AMF_GLOIN_2v1604095	7	blue	goldenrod2	circle
AMF_GLOIN_2v1604138	12	blue	orchid3	circle
AMF_GLOIN_2v1604155	2	blue	darkviolet	circle
AMF_GLOIN_2v1604156	7	blue	goldenrod2	circle
AMF_GLOIN_2v1604202	3	blue	deeppink3	circle
AMF_GLOIN_2v1604261	4	blue	darkslategrey	circle
AMF_GLOIN_2v1604283	4	blue	darkslategrey	circle
AMF_GLOIN_2v1604293	2	blue	darkviolet	circle
AMF_GLOIN_2v1604854	11	blue	sienna3	circle
AMF_GLOIN_2v1604869	11	blue	sienna3	circle
AMF_GLOIN_2v1604893	5	blue	darkorange	circle
AMF_GLOIN_2v1604955	4	blue	darkslategrey	circle
AMF_GLOIN_2v1604966	10	blue	mediumseagreen	circle
AMF_GLOIN_2v1604993	2	blue	darkviolet	circle
AMF_GLOIN_2v1605162	9	blue	dodgerblue3	circle
AMF_GLOIN_2v1605194	9	blue	dodgerblue3	circle
AMF_GLOIN_2v1605228	7	blue	goldenrod2	circle
AMF_GLOIN_2v1605283	11	blue	sienna3	circle
AMF_GLOIN_2v1605289	5	blue	darkorange	circle
AMF_GLOIN_2v1605471	13	blue	cadetblue3	circle
AMF_GLOIN_2v1605797	8	blue	firebrick3	circle
AMF_GLOIN_2v1605843	9	blue	dodgerblue3	circle
AMF_GLOIN_2v1605891	1	blue	darkgreen	circle
AMF_GLOIN_2v1605964	8	blue	firebrick3	circle
AMF_GLOIN_2v1606043	4	blue	darkslategrey	circle
AMF_GLOIN_2v1606064	8	blue	firebrick3	circle
AMF_GLOIN_2v1606171	8	blue	firebrick3	circle
AMF_GLOIN_2v1606220	1	blue	darkgreen	circle
AMF_GLOIN_2v1606245	13	blue	cadetblue3	circle
AMF_GLOIN_2v1606322	3	blue	deeppink3	circle
AMF_GLOIN_2v1606406	2	blue	darkviolet	circle
AMF_GLOIN_2v1606417	4	blue	darkslategrey	circle
AMF_GLOIN_2v1606425	7	blue	goldenrod2	circle
AMF_GLOIN_2v1606517	9	blue	dodgerblue3	circle
AMF_GLOIN_2v1606571	4	blue	darkslategrey	circle
AMF_GLOIN_2v1606589	8	blue	firebrick3	circle
AMF_GLOIN_2v1606879	5	blue	darkorange	circle
AMF_GLOIN_2v1606917	5	blue	darkorange	circle
AMF_GLOIN_2v1606963	3	blue	deeppink3	circle
AMF_GLOIN_2v1606971	10	blue	mediumseagreen	circle
AMF_GLOIN_2v1607005	13	blue	cadetblue3	circle
AMF_GLOIN_2v1607013	9	blue	dodgerblue3	circle
AMF_GLOIN_2v1607077	10	blue	mediumseagreen	circle
AMF_GLOIN_2v1607115	12	blue	orchid3	circle
AMF_GLOIN_2v1607372	2	blue	darkviolet	circle
AMF_GLOIN_2v1607386	5	blue	darkorange	circle
AMF_GLOIN_2v1607585	1	blue	darkgreen	circle
AMF_GLOIN_2v1607734	7	blue	goldenrod2	circle
AMF_GLOIN_2v1607747	4	blue	darkslategrey	circle
AMF_GLOIN_2v1607795	8	blue	firebrick3	circle
AMF_GLOIN_2v1607807	8	blue	firebrick3	circle
AMF_GLOIN_2v1607844	7	blue	goldenrod2	circle
AMF_GLOIN_2v1607915	8	blue	firebrick3	circle
AMF_GLOIN_2v1607967	12	blue	orchid3	circle
AMF_GLOIN_2v1608900	3	blue	deeppink3	circle
AMF_GLOIN_2v1608955	9	blue	dodgerblue3	circle
AMF_GLOIN_2v1609016	12	blue	orchid3	circle
AMF_GLOIN_2v1609030	12	blue	orchid3	circle
AMF_GLOIN_2v1609116	12	blue	orchid3	circle
AMF_GLOIN_2v1609184	3	blue	deeppink3	circle
AMF_GLOIN_2v1609188	13	blue	cadetblue3	circle
AMF_GLOIN_2v1609195	12	blue	orchid3	circle
AMF_GLOIN_2v1609228	2	blue	darkviolet	circle
AMF_GLOIN_2v1609253	8	blue	firebrick3	circle
AMF_GLOIN_2v1609316	7	blue	goldenrod2	circle
AMF_GLOIN_2v1609348	12	blue	orchid3	circle
AMF_GLOIN_2v1609357	2	blue	darkviolet	circle
AMF_GLOIN_2v1609366	3	blue	deeppink3	circle
AMF_GLOIN_2v1609423	6	blue	steelblue	circle
AMF_GLOIN_2v1609431	4	blue	darkslategrey	circle
AMF_GLOIN_2v1609518	10	blue	mediumseagreen	circle
AMF_GLOIN_2v1609962	5	blue	darkorange	circle
AMF_GLOIN_2v1609996	2	blue	darkviolet	circle
AMF_GLOIN_2v1610121	8	blue	firebrick3	circle
AMF_GLOIN_2v1610211	2	blue	darkviolet	circle
AMF_GLOIN_2v1610217	12	blue	orchid3	circle
AMF_GLOIN_2v1610224	7	blue	goldenrod2	circle
AMF_GLOIN_2v1610363	6	blue	steelblue	circle
AMF_GLOIN_2v1610560	3	blue	deeppink3	circle
AMF_GLOIN_2v1610574	2	blue	darkviolet	circle
AMF_GLOIN_2v1610587	5	blue	darkorange	circle
AMF_GLOIN_2v1610611	9	blue	dodgerblue3	circle
AMF_GLOIN_2v1610673	8	blue	firebrick3	circle
AMF_GLOIN_2v1610678	2	blue	darkviolet	circle
AMF_GLOIN_2v1610683	9	blue	dodgerblue3	circle
AMF_GLOIN_2v1610752	1	blue	darkgreen	circle
AMF_GLOIN_2v1610786	8	blue	firebrick3	circle
AMF_GLOIN_2v1610820	6	blue	steelblue	circle
AMF_GLOIN_2v1610831	13	blue	cadetblue3	circle
AMF_GLOIN_2v1610890	12	blue	orchid3	circle
AMF_GLOIN_2v1610908	5	blue	darkorange	circle
AMF_GLOIN_2v1610911	1	blue	darkgreen	circle
AMF_GLOIN_2v1611243	12	blue	orchid3	circle
AMF_GLOIN_2v1611248	10	blue	mediumseagreen	circle
AMF_GLOIN_2v1611262	2	blue	darkviolet	circle
AMF_GLOIN_2v1611294	7	blue	goldenrod2	circle
AMF_GLOIN_2v1611296	10	blue	mediumseagreen	circle
AMF_GLOIN_2v1611552	12	blue	orchid3	circle
AMF_GLOIN_2v1611607	5	blue	darkorange	circle
AMF_GLOIN_2v1611612	1	blue	darkgreen	circle
AMF_GLOIN_2v1611639	2	blue	darkviolet	circle
AMF_GLOIN_2v1611780	5	blue	darkorange	circle
AMF_GLOIN_2v1611799	5	blue	darkorange	circle
AMF_GLOIN_2v1612212	3	blue	deeppink3	circle
AMF_GLOIN_2v1612224	4	blue	darkslategrey	circle
AMF_GLOIN_2v1612253	12	blue	orchid3	circle
AMF_GLOIN_2v1612297	10	blue	mediumseagreen	circle
AMF_GLOIN_2v1612483	13	blue	cadetblue3	circle
AMF_GLOIN_2v1612516	2	blue	darkviolet	circle
AMF_GLOIN_2v1612641	11	blue	sienna3	circle
AMF_GLOIN_2v1612685	4	blue	darkslategrey	circle
AMF_GLOIN_2v1612703	12	blue	orchid3	circle
AMF_GLOIN_2v1612746	11	blue	sienna3	circle
AMF_GLOIN_2v1612751	13	blue	cadetblue3	circle
AMF_GLOIN_2v1612795	13	blue	cadetblue3	circle
AMF_GLOIN_2v1612827	3	blue	deeppink3	circle
AMF_GLOIN_2v1612846	8	blue	firebrick3	circle
AMF_GLOIN_2v1612847	7	blue	goldenrod2	circle
AMF_GLOIN_2v1612885	9	blue	dodgerblue3	circle
AMF_GLOIN_2v1613113	8	blue	firebrick3	circle
AMF_GLOIN_2v1613393	5	blue	darkorange	circle
AMF_GLOIN_2v1613522	9	blue	dodgerblue3	circle
AMF_GLOIN_2v1613700	9	blue	dodgerblue3	circle
AMF_GLOIN_2v1613831	7	blue	goldenrod2	circle
AMF_GLOIN_2v1613859	3	blue	deeppink3	circle
AMF_GLOIN_2v1614394	2	blue	darkviolet	circle
AMF_GLOIN_2v1614620	8	blue	firebrick3	circle
AMF_GLOIN_2v1614647	1	blue	darkgreen	circle
AMF_GLOIN_2v1615334	8	blue	firebrick3	circle
AMF_GLOIN_2v1615349	6	blue	steelblue	circle
AMF_GLOIN_2v1615386	2	blue	darkviolet	circle
AMF_GLOIN_2v1615426	2	blue	darkviolet	circle
AMF_GLOIN_2v1615479	2	blue	darkviolet	circle
AMF_GLOIN_2v1615486	6	blue	steelblue	circle
AMF_GLOIN_2v1615502	9	blue	dodgerblue3	circle
AMF_GLOIN_2v1615572	8	blue	firebrick3	circle
AMF_GLOIN_2v1615645	5	blue	darkorange	circle
AMF_GLOIN_2v1615692	1	blue	darkgreen	circle
AMF_GLOIN_2v1615700	5	blue	darkorange	circle
AMF_GLOIN_2v1615757	9	blue	dodgerblue3	circle
AMF_GLOIN_2v1615760	6	blue	steelblue	circle
AMF_GLOIN_2v1615819	9	blue	dodgerblue3	circle
AMF_GLOIN_2v1615825	7	blue	goldenrod2	circle
AMF_GLOIN_2v1615844	2	blue	darkviolet	circle
AMF_GLOIN_2v1615851	11	blue	sienna3	circle
AMF_GLOIN_2v1615952	8	blue	firebrick3	circle
AMF_GLOIN_2v1615959	9	blue	dodgerblue3	circle
AMF_GLOIN_2v1615986	1	blue	darkgreen	circle
AMF_GLOIN_2v1616015	3	blue	deeppink3	circle
AMF_GLOIN_2v1616024	13	blue	cadetblue3	circle
AMF_GLOIN_2v1616079	2	blue	darkviolet	circle
AMF_GLOIN_2v1616235	12	blue	orchid3	circle
AMF_GLOIN_2v1616248	13	blue	cadetblue3	circle
AMF_GLOIN_2v1616329	5	blue	darkorange	circle
AMF_GLOIN_2v1616354	7	blue	goldenrod2	circle
AMF_GLOIN_2v1616380	7	blue	goldenrod2	circle
AMF_GLOIN_2v1616384	11	blue	sienna3	circle
AMF_GLOIN_2v1616460	5	blue	darkorange	circle
AMF_GLOIN_2v1616479	8	blue	firebrick3	circle
AMF_GLOIN_2v1616684	9	blue	dodgerblue3	circle
AMF_GLOIN_2v1616690	5	blue	darkorange	circle
AMF_GLOIN_2v1617577	10	blue	mediumseagreen	circle
AMF_GLOIN_2v1617621	2	blue	darkviolet	circle
AMF_GLOIN_2v1617702	1	blue	darkgreen	circle
AMF_GLOIN_2v1617765	10	blue	mediumseagreen	circle
AMF_GLOIN_2v1617773	3	blue	deeppink3	circle
AMF_GLOIN_2v1617807	2	blue	darkviolet	circle
AMF_GLOIN_2v1617825	4	blue	darkslategrey	circle
AMF_GLOIN_2v1617914	6	blue	steelblue	circle
AMF_GLOIN_2v1617923	3	blue	deeppink3	circle
AMF_GLOIN_2v1617959	2	blue	darkviolet	circle
AMF_GLOIN_2v1617990	12	blue	orchid3	circle
AMF_GLOIN_2v1618001	1	blue	darkgreen	circle
AMF_GLOIN_2v1618161	6	blue	steelblue	circle
AMF_GLOIN_2v1618214	10	blue	mediumseagreen	circle
AMF_GLOIN_2v1618287	2	blue	darkviolet	circle
AMF_GLOIN_2v1618319	1	blue	darkgreen	circle
AMF_GLOIN_2v1618343	6	blue	steelblue	circle
AMF_GLOIN_2v1618349	8	blue	firebrick3	circle
AMF_GLOIN_2v1618369	7	blue	goldenrod2	circle
AMF_GLOIN_2v1618423	1	blue	darkgreen	circle
AMF_GLOIN_2v1618434	2	blue	darkviolet	circle
AMF_GLOIN_2v1618588	6	blue	steelblue	circle
AMF_GLOIN_2v1618610	8	blue	firebrick3	circle
AMF_GLOIN_2v1618617	12	blue	orchid3	circle
AMF_GLOIN_2v1618654	7	blue	goldenrod2	circle
AMF_GLOIN_2v1619006	12	blue	orchid3	circle
AMF_GLOIN_2v1619009	1	blue	darkgreen	circle
AMF_GLOIN_2v1619603	3	blue	deeppink3	circle
AMF_GLOIN_2v1619617	10	blue	mediumseagreen	circle
AMF_GLOIN_2v1619664	12	blue	orchid3	circle
AMF_GLOIN_2v1619707	13	blue	cadetblue3	circle
AMF_GLOIN_2v1619774	11	blue	sienna3	circle
AMF_GLOIN_2v1619778	6	blue	steelblue	circle
AMF_GLOIN_2v1619827	10	blue	mediumseagreen	circle
AMF_GLOIN_2v1619847	7	blue	goldenrod2	circle
AMF_GLOIN_2v1620150	8	blue	firebrick3	circle
AMF_GLOIN_2v1620264	3	blue	deeppink3	circle
AMF_GLOIN_2v1620358	5	blue	darkorange	circle
AMF_GLOIN_2v1620480	4	blue	darkslategrey	circle
AMF_GLOIN_2v1620498	1	blue	darkgreen	circle
AMF_GLOIN_2v1620510	8	blue	firebrick3	circle
AMF_GLOIN_2v1620514	9	blue	dodgerblue3	circle
AMF_GLOIN_2v1620605	3	blue	deeppink3	circle
AMF_GLOIN_2v1620630	3	blue	deeppink3	circle
AMF_GLOIN_2v1620669	4	blue	darkslategrey	circle
AMF_GLOIN_2v1620742	10	blue	mediumseagreen	circle
AMF_GLOIN_2v1620759	1	blue	darkgreen	circle
AMF_GLOIN_2v1620778	12	blue	orchid3	circle
AMF_GLOIN_2v1620788	5	blue	darkorange	circle
AMF_GLOIN_2v1621225	13	blue	cadetblue3	circle
AMF_GLOIN_2v1621313	5	blue	darkorange	circle
AMF_GLOIN_2v1621600	2	blue	darkviolet	circle
AMF_GLOIN_2v1621621	1	blue	darkgreen	circle
AMF_GLOIN_2v1621630	4	blue	darkslategrey	circle
AMF_GLOIN_2v1621634	7	blue	goldenrod2	circle
AMF_GLOIN_2v1621695	11	blue	sienna3	circle
AMF_GLOIN_2v1621732	3	blue	deeppink3	circle
AMF_GLOIN_2v1621854	5	blue	darkorange	circle
AMF_GLOIN_2v1621883	3	blue	deeppink3	circle
AMF_GLOIN_2v1621933	1	blue	darkgreen	circle
AMF_GLOIN_2v1621942	5	blue	darkorange	circle
AMF_GLOIN_2v1622010	5	blue	darkorange	circle
AMF_GLOIN_2v1622024	8	blue	firebrick3	circle
AMF_GLOIN_2v1622074	5	blue	darkorange	circle
AMF_GLOIN_2v1622337	2	blue	darkviolet	circle
AMF_GLOIN_2v1622365	5	blue	darkorange	circle
AMF_GLOIN_2v1622819	9	blue	dodgerblue3	circle
AMF_GLOIN_2v1622863	1	blue	darkgreen	circle
AMF_GLOIN_2v1622940	1	blue	darkgreen	circle
AMF_GLOIN_2v1623000	4	blue	darkslategrey	circle
AMF_GLOIN_2v1623032	2	blue	darkviolet	circle
AMF_GLOIN_2v1623162	10	blue	mediumseagreen	circle
AMF_GLOIN_2v1623454	2	blue	darkviolet	circle
AMF_GLOIN_2v1623470	5	blue	darkorange	circle
AMF_GLOIN_2v1623494	4	blue	darkslategrey	circle
AMF_GLOIN_2v1623510	6	blue	steelblue	circle
AMF_GLOIN_2v1623528	5	blue	darkorange	circle
AMF_GLOIN_2v1623536	5	blue	darkorange	circle
AMF_GLOIN_2v1623546	3	blue	deeppink3	circle
AMF_GLOIN_2v1623626	4	blue	darkslategrey	circle
AMF_GLOIN_2v1623628	5	blue	darkorange	circle
AMF_GLOIN_2v1623635	2	blue	darkviolet	circle
AMF_GLOIN_2v1623639	2	blue	darkviolet	circle
AMF_GLOIN_2v1623648	6	blue	steelblue	circle
AMF_GLOIN_2v1623685	3	blue	deeppink3	circle
AMF_GLOIN_2v1623691	2	blue	darkviolet	circle
AMF_GLOIN_2v1623698	11	blue	sienna3	circle
AMF_GLOIN_2v1623721	3	blue	deeppink3	circle
AMF_GLOIN_2v1623729	4	blue	darkslategrey	circle
AMF_GLOIN_2v1623819	1	blue	darkgreen	circle
AMF_GLOIN_2v1623823	9	blue	dodgerblue3	circle
AMF_GLOIN_2v1623858	7	blue	goldenrod2	circle
AMF_GLOIN_2v1623908	12	blue	orchid3	circle
AMF_GLOIN_2v1623974	4	blue	darkslategrey	circle
AMF_GLOIN_2v1623991	10	blue	mediumseagreen	circle
AMF_GLOIN_2v1624006	6	blue	steelblue	circle
AMF_GLOIN_2v1624191	4	blue	darkslategrey	circle
AMF_GLOIN_2v1624248	4	blue	darkslategrey	circle
AMF_GLOIN_2v1624328	2	blue	darkviolet	circle
AMF_GLOIN_2v1624340	7	blue	goldenrod2	circle
AMF_GLOIN_2v1624469	11	blue	sienna3	circle
AMF_GLOIN_2v1624472	3	blue	deeppink3	circle
AMF_GLOIN_2v1624638	8	blue	firebrick3	circle
AMF_GLOIN_2v1624649	2	blue	darkviolet	circle
AMF_GLOIN_2v1624664	1	blue	darkgreen	circle
AMF_GLOIN_2v1624681	6	blue	steelblue	circle
AMF_GLOIN_2v1624688	12	blue	orchid3	circle
AMF_GLOIN_2v1624709	10	blue	mediumseagreen	circle
AMF_GLOIN_2v1624749	9	blue	dodgerblue3	circle
AMF_GLOIN_2v1624977	2	blue	darkviolet	circle
AMF_GLOIN_2v1625000	1	blue	darkgreen	circle
AMF_GLOIN_2v1625103	6	blue	steelblue	circle
AMF_GLOIN_2v1625340	2	blue	darkviolet	circle
AMF_GLOIN_2v1625425	3	blue	deeppink3	circle
AMF_GLOIN_2v1625461	9	blue	dodgerblue3	circle
AMF_GLOIN_2v1625536	9	blue	dodgerblue3	circle
AMF_GLOIN_2v1625758	12	blue	orchid3	circle
AMF_GLOIN_2v1625825	13	blue	cadetblue3	circle
AMF_GLOIN_2v1625913	7	blue	goldenrod2	circle
AMF_GLOIN_2v1625941	1	blue	darkgreen	circle
AMF_GLOIN_2v1626057	11	blue	sienna3	circle
AMF_GLOIN_2v1626080	4	blue	darkslategrey	circle
AMF_GLOIN_2v1626091	5	blue	darkorange	circle
AMF_GLOIN_2v1626159	6	blue	steelblue	circle
AMF_GLOIN_2v1626211	5	blue	darkorange	circle
AMF_GLOIN_2v1627653	8	blue	firebrick3	circle
AMF_GLOIN_2v1627659	12	blue	orchid3	circle
AMF_GLOIN_2v1627670	1	blue	darkgreen	circle
AMF_GLOIN_2v1627680	9	blue	dodgerblue3	circle
AMF_GLOIN_2v1627688	10	blue	mediumseagreen	circle
AMF_GLOIN_2v1627846	9	blue	dodgerblue3	circle
AMF_GLOIN_2v1627848	1	blue	darkgreen	circle
AMF_GLOIN_2v1627858	7	blue	goldenrod2	circle
AMF_GLOIN_2v1627868	6	blue	steelblue	circle
AMF_GLOIN_2v1627886	4	blue	darkslategrey	circle
AMF_GLOIN_2v1627936	9	blue	dodgerblue3	circle
AMF_GLOIN_2v1627940	1	blue	darkgreen	circle
AMF_GLOIN_2v1627948	3	blue	deeppink3	circle
AMF_GLOIN_2v1627958	11	blue	sienna3	circle
AMF_GLOIN_2v1627965	9	blue	dodgerblue3	circle
AMF_GLOIN_2v1628126	6	blue	steelblue	circle
AMF_GLOIN_2v1628849	2	blue	darkviolet	circle
AMF_GLOIN_2v1629045	6	blue	steelblue	circle
AMF_GLOIN_2v1629123	12	blue	orchid3	circle
AMF_GLOIN_2v1629190	13	blue	cadetblue3	circle
AMF_GLOIN_2v1629222	13	blue	cadetblue3	circle
AMF_GLOIN_2v1629994	6	blue	steelblue	circle
[truncated: 1,970 more rows]

## Sheet: DAOM_multikingdom_geneclusters
gene	origin	cluster	is_AMF_hub
AMF_GLOIN_2v1014596	AMF	5	FALSE
AMF_GLOIN_2v101819	AMF	6	FALSE
AMF_GLOIN_2v1019687	AMF	6	FALSE
AMF_GLOIN_2v1025220	AMF	5	FALSE
AMF_GLOIN_2v1031550	AMF	5	FALSE
AMF_GLOIN_2v1037402	AMF	6	FALSE
AMF_GLOIN_2v1039212	AMF	5	FALSE
AMF_GLOIN_2v1048200	AMF	6	FALSE
AMF_GLOIN_2v1049685	AMF	6	FALSE
AMF_GLOIN_2v1057704	AMF	6	FALSE
AMF_GLOIN_2v108838	AMF	6	FALSE
AMF_GLOIN_2v1093440	AMF	6	FALSE
AMF_GLOIN_2v1101511	AMF	5	FALSE
AMF_GLOIN_2v110798	AMF	5	FALSE
AMF_GLOIN_2v110950	AMF	5	FALSE
AMF_GLOIN_2v1110565	AMF	5	FALSE
AMF_GLOIN_2v1131131	AMF	5	FALSE
AMF_GLOIN_2v1131795	AMF	6	FALSE
AMF_GLOIN_2v1165778	AMF	6	FALSE
AMF_GLOIN_2v1166165	AMF	10	FALSE
AMF_GLOIN_2v120438	AMF	6	FALSE
AMF_GLOIN_2v133885	AMF	6	FALSE
AMF_GLOIN_2v1423783	AMF	6	FALSE
AMF_GLOIN_2v1429547	AMF	5	FALSE
AMF_GLOIN_2v1430230	AMF	5	FALSE
AMF_GLOIN_2v1430511	AMF	6	FALSE
AMF_GLOIN_2v1436306	AMF	5	FALSE
AMF_GLOIN_2v1436406	AMF	6	FALSE
AMF_GLOIN_2v1436500	AMF	5	FALSE
AMF_GLOIN_2v1439306	AMF	5	FALSE
AMF_GLOIN_2v1440884	AMF	5	FALSE
AMF_GLOIN_2v1441507	AMF	5	FALSE
AMF_GLOIN_2v144191	AMF	5	FALSE
AMF_GLOIN_2v1443606	AMF	5	FALSE
AMF_GLOIN_2v1445861	AMF	5	FALSE
AMF_GLOIN_2v1446426	AMF	5	FALSE
AMF_GLOIN_2v1446507	AMF	5	FALSE
AMF_GLOIN_2v1447072	AMF	5	FALSE
AMF_GLOIN_2v1447100	AMF	5	FALSE
AMF_GLOIN_2v1447216	AMF	6	FALSE
AMF_GLOIN_2v1447285	AMF	5	FALSE
AMF_GLOIN_2v1447494	AMF	5	FALSE
AMF_GLOIN_2v1447797	AMF	5	FALSE
AMF_GLOIN_2v1447817	AMF	5	FALSE
AMF_GLOIN_2v1448908	AMF	5	FALSE
AMF_GLOIN_2v1449217	AMF	6	FALSE
AMF_GLOIN_2v1449410	AMF	6	FALSE
AMF_GLOIN_2v1449522	AMF	10	FALSE
AMF_GLOIN_2v1449535	AMF	6	FALSE
AMF_GLOIN_2v1449895	AMF	10	FALSE
AMF_GLOIN_2v1449962	AMF	5	FALSE
AMF_GLOIN_2v1450090	AMF	6	FALSE
AMF_GLOIN_2v1450220	AMF	5	FALSE
AMF_GLOIN_2v1450380	AMF	5	FALSE
AMF_GLOIN_2v1450731	AMF	5	FALSE
AMF_GLOIN_2v1450755	AMF	10	FALSE
AMF_GLOIN_2v1450787	AMF	5	FALSE
AMF_GLOIN_2v1451221	AMF	6	FALSE
AMF_GLOIN_2v1451351	AMF	10	FALSE
AMF_GLOIN_2v1451517	AMF	5	FALSE
AMF_GLOIN_2v1451518	AMF	10	FALSE
AMF_GLOIN_2v1451618	AMF	10	FALSE
AMF_GLOIN_2v1452004	AMF	5	FALSE
AMF_GLOIN_2v1452378	AMF	6	FALSE
AMF_GLOIN_2v1452482	AMF	5	FALSE
AMF_GLOIN_2v1452628	AMF	10	FALSE
AMF_GLOIN_2v1453134	AMF	5	FALSE
AMF_GLOIN_2v1453197	AMF	10	FALSE
AMF_GLOIN_2v1453214	AMF	5	FALSE
AMF_GLOIN_2v1453273	AMF	5	FALSE
AMF_GLOIN_2v1453410	AMF	10	FALSE
AMF_GLOIN_2v1453641	AMF	5	FALSE
AMF_GLOIN_2v1453728	AMF	6	FALSE
AMF_GLOIN_2v1454300	AMF	6	FALSE
AMF_GLOIN_2v1454397	AMF	5	FALSE
AMF_GLOIN_2v1454446	AMF	5	FALSE
AMF_GLOIN_2v1454461	AMF	5	FALSE
AMF_GLOIN_2v1454558	AMF	6	FALSE
AMF_GLOIN_2v1454594	AMF	10	FALSE
AMF_GLOIN_2v1454611	AMF	6	FALSE
AMF_GLOIN_2v1454618	AMF	6	FALSE
AMF_GLOIN_2v1454633	AMF	5	FALSE
AMF_GLOIN_2v1456038	AMF	5	FALSE
AMF_GLOIN_2v1456343	AMF	5	FALSE
AMF_GLOIN_2v1456448	AMF	5	FALSE
AMF_GLOIN_2v1456475	AMF	6	FALSE
AMF_GLOIN_2v1456868	AMF	5	FALSE
AMF_GLOIN_2v1457579	AMF	6	FALSE
AMF_GLOIN_2v1458315	AMF	6	FALSE
AMF_GLOIN_2v1458347	AMF	5	FALSE
AMF_GLOIN_2v1458358	AMF	6	FALSE
AMF_GLOIN_2v1458402	AMF	6	FALSE
AMF_GLOIN_2v1459062	AMF	6	FALSE
AMF_GLOIN_2v1459139	AMF	5	FALSE
AMF_GLOIN_2v1459287	AMF	6	FALSE
AMF_GLOIN_2v1459363	AMF	6	FALSE
AMF_GLOIN_2v1459828	AMF	10	FALSE
AMF_GLOIN_2v1460663	AMF	10	FALSE
AMF_GLOIN_2v1461096	AMF	5	FALSE
AMF_GLOIN_2v1461367	AMF	5	FALSE
AMF_GLOIN_2v1461927	AMF	6	FALSE
AMF_GLOIN_2v1462086	AMF	6	FALSE
AMF_GLOIN_2v1462766	AMF	10	FALSE
AMF_GLOIN_2v1463414	AMF	5	FALSE
AMF_GLOIN_2v1463459	AMF	10	FALSE
AMF_GLOIN_2v1463764	AMF	6	FALSE
AMF_GLOIN_2v1464247	AMF	5	TRUE
AMF_GLOIN_2v1464275	AMF	5	FALSE
AMF_GLOIN_2v1464482	AMF	6	FALSE
AMF_GLOIN_2v1464518	AMF	10	FALSE
AMF_GLOIN_2v1464719	AMF	5	FALSE
AMF_GLOIN_2v1464966	AMF	10	FALSE
AMF_GLOIN_2v1464971	AMF	5	FALSE
AMF_GLOIN_2v1465249	AMF	5	FALSE
AMF_GLOIN_2v1466044	AMF	5	FALSE
AMF_GLOIN_2v1466274	AMF	6	FALSE
AMF_GLOIN_2v1466658	AMF	6	FALSE
AMF_GLOIN_2v1466924	AMF	5	FALSE
AMF_GLOIN_2v1466933	AMF	10	FALSE
AMF_GLOIN_2v1467059	AMF	5	FALSE
AMF_GLOIN_2v1467159	AMF	6	FALSE
AMF_GLOIN_2v1467571	AMF	5	FALSE
AMF_GLOIN_2v1467628	AMF	10	FALSE
AMF_GLOIN_2v1467785	AMF	5	FALSE
AMF_GLOIN_2v1467909	AMF	6	FALSE
AMF_GLOIN_2v1468247	AMF	10	FALSE
AMF_GLOIN_2v1468670	AMF	10	FALSE
AMF_GLOIN_2v1468733	AMF	5	FALSE
AMF_GLOIN_2v1468814	AMF	10	FALSE
AMF_GLOIN_2v1468977	AMF	5	FALSE
AMF_GLOIN_2v1469223	AMF	5	FALSE
AMF_GLOIN_2v1469594	AMF	5	FALSE
AMF_GLOIN_2v1470173	AMF	10	FALSE
AMF_GLOIN_2v1470297	AMF	5	FALSE
AMF_GLOIN_2v1470359	AMF	5	FALSE
AMF_GLOIN_2v1470680	AMF	10	FALSE
AMF_GLOIN_2v1470764	AMF	6	FALSE
AMF_GLOIN_2v1471163	AMF	6	FALSE
AMF_GLOIN_2v1471306	AMF	6	FALSE
AMF_GLOIN_2v1471308	AMF	6	FALSE
AMF_GLOIN_2v1471350	AMF	5	FALSE
AMF_GLOIN_2v1471608	AMF	6	FALSE
AMF_GLOIN_2v1471670	AMF	6	FALSE
AMF_GLOIN_2v1471898	AMF	5	FALSE
AMF_GLOIN_2v1472159	AMF	5	FALSE
AMF_GLOIN_2v1472533	AMF	5	FALSE
AMF_GLOIN_2v1472710	AMF	5	FALSE
AMF_GLOIN_2v1472844	AMF	5	FALSE
AMF_GLOIN_2v1473134	AMF	5	FALSE
AMF_GLOIN_2v1473234	AMF	5	FALSE
AMF_GLOIN_2v1473239	AMF	6	FALSE
AMF_GLOIN_2v1473275	AMF	5	FALSE
AMF_GLOIN_2v1473755	AMF	6	FALSE
AMF_GLOIN_2v1474244	AMF	5	FALSE
AMF_GLOIN_2v1474439	AMF	5	FALSE
AMF_GLOIN_2v1474656	AMF	10	FALSE
AMF_GLOIN_2v1475029	AMF	10	FALSE
AMF_GLOIN_2v1475295	AMF	10	FALSE
AMF_GLOIN_2v1475370	AMF	5	FALSE
AMF_GLOIN_2v1475428	AMF	6	FALSE
AMF_GLOIN_2v1475432	AMF	5	FALSE
AMF_GLOIN_2v1475878	AMF	5	TRUE
AMF_GLOIN_2v1475977	AMF	5	FALSE
AMF_GLOIN_2v1476137	AMF	6	FALSE
AMF_GLOIN_2v1476209	AMF	5	FALSE
AMF_GLOIN_2v1476395	AMF	5	FALSE
AMF_GLOIN_2v1476600	AMF	5	FALSE
AMF_GLOIN_2v1476826	AMF	10	FALSE
AMF_GLOIN_2v1476830	AMF	5	FALSE
AMF_GLOIN_2v1476851	AMF	10	FALSE
AMF_GLOIN_2v1476867	AMF	5	FALSE
AMF_GLOIN_2v1476982	AMF	6	FALSE
AMF_GLOIN_2v1477064	AMF	10	FALSE
AMF_GLOIN_2v1477279	AMF	5	FALSE
AMF_GLOIN_2v1477749	AMF	5	FALSE
AMF_GLOIN_2v1477994	AMF	5	FALSE
AMF_GLOIN_2v1478034	AMF	5	FALSE
AMF_GLOIN_2v1478230	AMF	5	FALSE
AMF_GLOIN_2v1478514	AMF	6	FALSE
AMF_GLOIN_2v1479365	AMF	5	FALSE
AMF_GLOIN_2v1479766	AMF	5	FALSE
AMF_GLOIN_2v1479832	AMF	10	FALSE
AMF_GLOIN_2v1479934	AMF	10	FALSE
AMF_GLOIN_2v1479946	AMF	5	FALSE
AMF_GLOIN_2v1479954	AMF	6	FALSE
AMF_GLOIN_2v1480434	AMF	6	FALSE
AMF_GLOIN_2v1480457	AMF	6	FALSE
AMF_GLOIN_2v1480555	AMF	5	FALSE
AMF_GLOIN_2v1480646	AMF	6	FALSE
AMF_GLOIN_2v1481132	AMF	5	FALSE
AMF_GLOIN_2v1481364	AMF	10	FALSE
AMF_GLOIN_2v1481424	AMF	10	FALSE
AMF_GLOIN_2v1481516	AMF	6	FALSE
AMF_GLOIN_2v1481529	AMF	6	FALSE
AMF_GLOIN_2v1481602	AMF	5	FALSE
AMF_GLOIN_2v1481863	AMF	5	FALSE
AMF_GLOIN_2v1482112	AMF	5	FALSE
AMF_GLOIN_2v1482868	AMF	10	FALSE
AMF_GLOIN_2v1482974	AMF	5	FALSE
AMF_GLOIN_2v1483026	AMF	5	FALSE
AMF_GLOIN_2v1483424	AMF	6	FALSE
AMF_GLOIN_2v1483436	AMF	5	FALSE
AMF_GLOIN_2v1483514	AMF	10	FALSE
AMF_GLOIN_2v1483517	AMF	5	FALSE
AMF_GLOIN_2v1483520	AMF	5	FALSE
AMF_GLOIN_2v1483706	AMF	5	FALSE
AMF_GLOIN_2v1483841	AMF	6	FALSE
AMF_GLOIN_2v1484032	AMF	5	FALSE
AMF_GLOIN_2v1484106	AMF	6	FALSE
AMF_GLOIN_2v1484426	AMF	6	FALSE
AMF_GLOIN_2v1484449	AMF	5	FALSE
AMF_GLOIN_2v1484524	AMF	5	FALSE
AMF_GLOIN_2v1484556	AMF	10	FALSE
AMF_GLOIN_2v1484933	AMF	5	FALSE
AMF_GLOIN_2v1484934	AMF	5	FALSE
AMF_GLOIN_2v1484941	AMF	6	FALSE
AMF_GLOIN_2v1485384	AMF	6	FALSE
AMF_GLOIN_2v1485446	AMF	5	FALSE
AMF_GLOIN_2v1485759	AMF	6	FALSE
AMF_GLOIN_2v1486131	AMF	6	FALSE
AMF_GLOIN_2v1486643	AMF	5	FALSE
AMF_GLOIN_2v1486981	AMF	6	FALSE
AMF_GLOIN_2v1487000	AMF	5	FALSE
AMF_GLOIN_2v1487494	AMF	5	FALSE
AMF_GLOIN_2v148788	AMF	6	FALSE
AMF_GLOIN_2v1488104	AMF	10	FALSE
AMF_GLOIN_2v1488206	AMF	5	TRUE
AMF_GLOIN_2v1488244	AMF	6	FALSE
AMF_GLOIN_2v1488326	AMF	5	FALSE
AMF_GLOIN_2v1488714	AMF	6	FALSE
AMF_GLOIN_2v1489151	AMF	5	FALSE
AMF_GLOIN_2v1489173	AMF	5	FALSE
AMF_GLOIN_2v1490230	AMF	10	FALSE
AMF_GLOIN_2v1490238	AMF	5	FALSE
AMF_GLOIN_2v1490425	AMF	5	FALSE
AMF_GLOIN_2v1490644	AMF	6	FALSE
AMF_GLOIN_2v1490723	AMF	6	FALSE
AMF_GLOIN_2v1490740	AMF	6	FALSE
AMF_GLOIN_2v1490964	AMF	10	FALSE
AMF_GLOIN_2v1491454	AMF	5	FALSE
AMF_GLOIN_2v1491471	AMF	6	FALSE
AMF_GLOIN_2v1491521	AMF	6	FALSE
AMF_GLOIN_2v1492966	AMF	6	FALSE
AMF_GLOIN_2v1493009	AMF	5	FALSE
AMF_GLOIN_2v1493129	AMF	5	FALSE
AMF_GLOIN_2v1494129	AMF	6	FALSE
AMF_GLOIN_2v1494675	AMF	10	FALSE
AMF_GLOIN_2v1495217	AMF	5	FALSE
AMF_GLOIN_2v1495288	AMF	6	FALSE
AMF_GLOIN_2v1495445	AMF	6	FALSE
AMF_GLOIN_2v1495529	AMF	6	FALSE
AMF_GLOIN_2v1495568	AMF	5	FALSE
AMF_GLOIN_2v1495874	AMF	5	FALSE
AMF_GLOIN_2v1495982	AMF	5	FALSE
AMF_GLOIN_2v1496049	AMF	5	FALSE
AMF_GLOIN_2v1496137	AMF	5	FALSE
AMF_GLOIN_2v1496175	AMF	5	FALSE
AMF_GLOIN_2v1496814	AMF	10	FALSE
AMF_GLOIN_2v1496944	AMF	6	FALSE
AMF_GLOIN_2v1496987	AMF	5	FALSE
AMF_GLOIN_2v1496992	AMF	5	FALSE
AMF_GLOIN_2v1497092	AMF	5	FALSE
AMF_GLOIN_2v1497249	AMF	6	FALSE
AMF_GLOIN_2v1498193	AMF	5	FALSE
AMF_GLOIN_2v1498245	AMF	5	FALSE
AMF_GLOIN_2v1499376	AMF	6	FALSE
AMF_GLOIN_2v1499445	AMF	5	FALSE
AMF_GLOIN_2v1499575	AMF	5	FALSE
AMF_GLOIN_2v1499640	AMF	10	FALSE
AMF_GLOIN_2v1499883	AMF	6	FALSE
AMF_GLOIN_2v1499894	AMF	6	FALSE
AMF_GLOIN_2v1500176	AMF	10	FALSE
AMF_GLOIN_2v1500193	AMF	6	FALSE
AMF_GLOIN_2v1500447	AMF	6	FALSE
AMF_GLOIN_2v1500481	AMF	5	FALSE
AMF_GLOIN_2v1500490	AMF	5	FALSE
AMF_GLOIN_2v1500739	AMF	5	FALSE
AMF_GLOIN_2v1501966	AMF	10	FALSE
AMF_GLOIN_2v1502382	AMF	6	FALSE
AMF_GLOIN_2v1502388	AMF	5	FALSE
AMF_GLOIN_2v1502738	AMF	10	FALSE
AMF_GLOIN_2v1502743	AMF	5	FALSE
AMF_GLOIN_2v1502861	AMF	5	FALSE
AMF_GLOIN_2v1502982	AMF	5	FALSE
AMF_GLOIN_2v1502990	AMF	5	FALSE
AMF_GLOIN_2v1502997	AMF	5	FALSE
AMF_GLOIN_2v1503044	AMF	5	FALSE
AMF_GLOIN_2v1503060	AMF	6	FALSE
AMF_GLOIN_2v1503251	AMF	6	FALSE
AMF_GLOIN_2v1503433	AMF	10	FALSE
AMF_GLOIN_2v1503683	AMF	5	FALSE
AMF_GLOIN_2v1503686	AMF	5	FALSE
AMF_GLOIN_2v1503762	AMF	6	FALSE
AMF_GLOIN_2v1505111	AMF	5	FALSE
AMF_GLOIN_2v1505446	AMF	5	FALSE
AMF_GLOIN_2v1505570	AMF	5	FALSE
AMF_GLOIN_2v1505907	AMF	6	FALSE
AMF_GLOIN_2v1505920	AMF	6	FALSE
AMF_GLOIN_2v1507105	AMF	6	FALSE
AMF_GLOIN_2v1508184	AMF	6	FALSE
AMF_GLOIN_2v1508559	AMF	6	FALSE
AMF_GLOIN_2v1508670	AMF	6	FALSE
AMF_GLOIN_2v1508677	AMF	10	FALSE
AMF_GLOIN_2v1509124	AMF	5	FALSE
AMF_GLOIN_2v1509320	AMF	5	FALSE
AMF_GLOIN_2v1509441	AMF	6	FALSE
AMF_GLOIN_2v1509463	AMF	5	FALSE
AMF_GLOIN_2v1509494	AMF	5	FALSE
AMF_GLOIN_2v1509550	AMF	5	FALSE
AMF_GLOIN_2v1509715	AMF	5	FALSE
AMF_GLOIN_2v1509739	AMF	5	TRUE
AMF_GLOIN_2v1510276	AMF	6	FALSE
AMF_GLOIN_2v1510375	AMF	10	FALSE
AMF_GLOIN_2v1510407	AMF	10	FALSE
AMF_GLOIN_2v1510560	AMF	5	FALSE
AMF_GLOIN_2v1510628	AMF	5	FALSE
AMF_GLOIN_2v1510688	AMF	10	FALSE
AMF_GLOIN_2v1510694	AMF	5	FALSE
AMF_GLOIN_2v1510726	AMF	6	FALSE
AMF_GLOIN_2v1511092	AMF	10	FALSE
AMF_GLOIN_2v1514352	AMF	10	FALSE
AMF_GLOIN_2v1514373	AMF	6	FALSE
AMF_GLOIN_2v1514712	AMF	5	FALSE
AMF_GLOIN_2v1514761	AMF	5	FALSE
AMF_GLOIN_2v1514804	AMF	10	FALSE
AMF_GLOIN_2v1514961	AMF	6	FALSE
AMF_GLOIN_2v1514992	AMF	6	FALSE
AMF_GLOIN_2v1515089	AMF	5	FALSE
AMF_GLOIN_2v1515155	AMF	5	FALSE
AMF_GLOIN_2v1516555	AMF	5	FALSE
AMF_GLOIN_2v1516979	AMF	5	FALSE
AMF_GLOIN_2v1517022	AMF	5	FALSE
AMF_GLOIN_2v1517054	AMF	5	FALSE
AMF_GLOIN_2v1517096	AMF	5	FALSE
AMF_GLOIN_2v1517326	AMF	5	FALSE
AMF_GLOIN_2v1517423	AMF	5	FALSE
AMF_GLOIN_2v1517598	AMF	6	FALSE
AMF_GLOIN_2v1517731	AMF	5	TRUE
AMF_GLOIN_2v1517748	AMF	6	FALSE
AMF_GLOIN_2v1517834	AMF	6	FALSE
AMF_GLOIN_2v1517859	AMF	5	FALSE
AMF_GLOIN_2v1517898	AMF	5	FALSE
AMF_GLOIN_2v1518534	AMF	10	FALSE
AMF_GLOIN_2v1518809	AMF	5	FALSE
AMF_GLOIN_2v1518913	AMF	5	FALSE
AMF_GLOIN_2v1518998	AMF	5	FALSE
AMF_GLOIN_2v1519012	AMF	5	FALSE
AMF_GLOIN_2v1519407	AMF	5	FALSE
AMF_GLOIN_2v1519501	AMF	5	FALSE
AMF_GLOIN_2v1519839	AMF	5	FALSE
AMF_GLOIN_2v1519914	AMF	10	FALSE
AMF_GLOIN_2v1520211	AMF	6	FALSE
AMF_GLOIN_2v1520244	AMF	6	FALSE
AMF_GLOIN_2v1520258	AMF	5	FALSE
AMF_GLOIN_2v1520285	AMF	5	FALSE
AMF_GLOIN_2v1520291	AMF	6	FALSE
AMF_GLOIN_2v1520386	AMF	6	FALSE
AMF_GLOIN_2v1520404	AMF	5	FALSE
AMF_GLOIN_2v1520521	AMF	5	FALSE
AMF_GLOIN_2v1520542	AMF	6	FALSE
AMF_GLOIN_2v1520677	AMF	6	FALSE
AMF_GLOIN_2v1520689	AMF	10	FALSE
AMF_GLOIN_2v1521273	AMF	5	FALSE
AMF_GLOIN_2v1521324	AMF	6	FALSE
AMF_GLOIN_2v1521350	AMF	6	FALSE
AMF_GLOIN_2v1521593	AMF	6	FALSE
AMF_GLOIN_2v1521698	AMF	6	FALSE
AMF_GLOIN_2v1521786	AMF	5	FALSE
AMF_GLOIN_2v1521837	AMF	10	FALSE
AMF_GLOIN_2v1521840	AMF	5	FALSE
AMF_GLOIN_2v1521892	AMF	5	FALSE
AMF_GLOIN_2v1522888	AMF	6	FALSE
AMF_GLOIN_2v1522941	AMF	6	FALSE
AMF_GLOIN_2v1523210	AMF	5	FALSE
AMF_GLOIN_2v1523507	AMF	5	FALSE
AMF_GLOIN_2v1523536	AMF	10	FALSE
AMF_GLOIN_2v1524048	AMF	10	FALSE
AMF_GLOIN_2v1524479	AMF	6	FALSE
AMF_GLOIN_2v1524617	AMF	6	FALSE
AMF_GLOIN_2v1524832	AMF	5	FALSE
AMF_GLOIN_2v1524900	AMF	5	FALSE
AMF_GLOIN_2v1525050	AMF	5	FALSE
AMF_GLOIN_2v1525122	AMF	6	FALSE
AMF_GLOIN_2v1525499	AMF	10	FALSE
AMF_GLOIN_2v1525579	AMF	5	FALSE
AMF_GLOIN_2v1525602	AMF	10	FALSE
AMF_GLOIN_2v1525617	AMF	5	FALSE
AMF_GLOIN_2v1525622	AMF	5	FALSE
AMF_GLOIN_2v1525668	AMF	10	FALSE
AMF_GLOIN_2v1526299	AMF	6	FALSE
AMF_GLOIN_2v1526429	AMF	5	FALSE
AMF_GLOIN_2v1526472	AMF	5	FALSE
AMF_GLOIN_2v1526476	AMF	5	FALSE
AMF_GLOIN_2v1526835	AMF	6	FALSE
AMF_GLOIN_2v1526935	AMF	5	FALSE
AMF_GLOIN_2v1526946	AMF	5	FALSE
AMF_GLOIN_2v1526958	AMF	6	FALSE
AMF_GLOIN_2v1527339	AMF	10	FALSE
AMF_GLOIN_2v1527549	AMF	6	FALSE
AMF_GLOIN_2v1527573	AMF	5	FALSE
AMF_GLOIN_2v1528629	AMF	5	FALSE
AMF_GLOIN_2v1529066	AMF	5	FALSE
AMF_GLOIN_2v1529160	AMF	10	FALSE
AMF_GLOIN_2v1529178	AMF	5	FALSE
AMF_GLOIN_2v1529282	AMF	5	FALSE
AMF_GLOIN_2v1529317	AMF	6	FALSE
AMF_GLOIN_2v1529344	AMF	5	FALSE
AMF_GLOIN_2v1529350	AMF	5	FALSE
AMF_GLOIN_2v1529396	AMF	10	FALSE
AMF_GLOIN_2v1529499	AMF	5	FALSE
AMF_GLOIN_2v1529532	AMF	10	FALSE
AMF_GLOIN_2v1530972	AMF	6	FALSE
AMF_GLOIN_2v1532048	AMF	6	FALSE
AMF_GLOIN_2v1532067	AMF	10	FALSE
AMF_GLOIN_2v1532091	AMF	5	FALSE
AMF_GLOIN_2v1532112	AMF	6	FALSE
AMF_GLOIN_2v1532562	AMF	5	FALSE
AMF_GLOIN_2v1532581	AMF	10	FALSE
AMF_GLOIN_2v1532591	AMF	6	FALSE
AMF_GLOIN_2v1532722	AMF	5	FALSE
AMF_GLOIN_2v1532997	AMF	6	FALSE
AMF_GLOIN_2v1533331	AMF	5	FALSE
AMF_GLOIN_2v1533335	AMF	5	FALSE
AMF_GLOIN_2v1533357	AMF	5	FALSE
AMF_GLOIN_2v1533425	AMF	5	FALSE
AMF_GLOIN_2v1533649	AMF	5	FALSE
AMF_GLOIN_2v1533664	AMF	6	FALSE
AMF_GLOIN_2v1534030	AMF	5	FALSE
AMF_GLOIN_2v1534078	AMF	10	FALSE
AMF_GLOIN_2v1534118	AMF	5	FALSE
AMF_GLOIN_2v1534548	AMF	5	FALSE
AMF_GLOIN_2v1534836	AMF	6	FALSE
AMF_GLOIN_2v1535605	AMF	5	FALSE
AMF_GLOIN_2v1536576	AMF	10	FALSE
AMF_GLOIN_2v1537159	AMF	5	FALSE
AMF_GLOIN_2v1537169	AMF	5	FALSE
AMF_GLOIN_2v1537192	AMF	6	FALSE
AMF_GLOIN_2v1537297	AMF	6	FALSE
AMF_GLOIN_2v1537306	AMF	5	FALSE
AMF_GLOIN_2v1537345	AMF	5	FALSE
AMF_GLOIN_2v1537566	AMF	10	FALSE
AMF_GLOIN_2v1537578	AMF	5	FALSE
AMF_GLOIN_2v1537740	AMF	5	TRUE
AMF_GLOIN_2v1537777	AMF	5	FALSE
AMF_GLOIN_2v1537931	AMF	5	FALSE
AMF_GLOIN_2v1538005	AMF	5	TRUE
AMF_GLOIN_2v1538018	AMF	5	FALSE
AMF_GLOIN_2v1538104	AMF	10	FALSE
AMF_GLOIN_2v1538109	AMF	5	FALSE
AMF_GLOIN_2v1538130	AMF	5	FALSE
AMF_GLOIN_2v1538140	AMF	5	FALSE
AMF_GLOIN_2v1538162	AMF	5	FALSE
AMF_GLOIN_2v1538414	AMF	5	FALSE
AMF_GLOIN_2v1538865	AMF	6	FALSE
AMF_GLOIN_2v1538882	AMF	5	FALSE
AMF_GLOIN_2v1538988	AMF	10	FALSE
AMF_GLOIN_2v1539368	AMF	10	FALSE
AMF_GLOIN_2v1539645	AMF	5	FALSE
AMF_GLOIN_2v1539680	AMF	5	FALSE
AMF_GLOIN_2v1539732	AMF	5	FALSE
AMF_GLOIN_2v1539813	AMF	6	FALSE
AMF_GLOIN_2v1539838	AMF	5	FALSE
AMF_GLOIN_2v1539895	AMF	6	FALSE
AMF_GLOIN_2v1539977	AMF	6	FALSE
AMF_GLOIN_2v1540267	AMF	6	FALSE
AMF_GLOIN_2v1540279	AMF	5	FALSE
AMF_GLOIN_2v1540528	AMF	6	FALSE
AMF_GLOIN_2v1541065	AMF	5	FALSE
AMF_GLOIN_2v1541182	AMF	5	FALSE
AMF_GLOIN_2v1541270	AMF	10	FALSE
AMF_GLOIN_2v1541398	AMF	5	FALSE
AMF_GLOIN_2v1541414	AMF	5	FALSE
AMF_GLOIN_2v1541433	AMF	5	FALSE
AMF_GLOIN_2v1541450	AMF	5	FALSE
AMF_GLOIN_2v1541483	AMF	5	FALSE
AMF_GLOIN_2v1541510	AMF	6	FALSE
AMF_GLOIN_2v1541512	AMF	5	FALSE
AMF_GLOIN_2v1541542	AMF	6	FALSE
AMF_GLOIN_2v1541748	AMF	10	FALSE
AMF_GLOIN_2v1541876	AMF	6	FALSE
AMF_GLOIN_2v1541993	AMF	5	FALSE
AMF_GLOIN_2v1541997	AMF	6	FALSE
AMF_GLOIN_2v1542028	AMF	5	FALSE
AMF_GLOIN_2v1542030	AMF	5	FALSE
AMF_GLOIN_2v1542053	AMF	5	FALSE
AMF_GLOIN_2v1542150	AMF	5	FALSE
AMF_GLOIN_2v1542239	AMF	5	FALSE
AMF_GLOIN_2v1542350	AMF	5	FALSE
AMF_GLOIN_2v1542356	AMF	10	FALSE
AMF_GLOIN_2v1543588	AMF	5	FALSE
AMF_GLOIN_2v1543599	AMF	6	FALSE
AMF_GLOIN_2v1543605	AMF	5	FALSE
AMF_GLOIN_2v1543797	AMF	10	FALSE
AMF_GLOIN_2v1544371	AMF	5	FALSE
AMF_GLOIN_2v1545022	AMF	6	FALSE
AMF_GLOIN_2v1545102	AMF	5	FALSE
AMF_GLOIN_2v1546033	AMF	6	FALSE
AMF_GLOIN_2v1546230	AMF	5	FALSE
AMF_GLOIN_2v1546262	AMF	5	FALSE
AMF_GLOIN_2v1546300	AMF	5	FALSE
AMF_GLOIN_2v1546452	AMF	5	FALSE
AMF_GLOIN_2v1546759	AMF	5	FALSE
AMF_GLOIN_2v1546854	AMF	10	FALSE
AMF_GLOIN_2v1546882	AMF	10	FALSE
AMF_GLOIN_2v1546900	AMF	6	FALSE
AMF_GLOIN_2v1546962	AMF	10	FALSE
AMF_GLOIN_2v1546971	AMF	5	FALSE
AMF_GLOIN_2v1547080	AMF	10	FALSE
AMF_GLOIN_2v1547519	AMF	5	FALSE
AMF_GLOIN_2v1547865	AMF	5	FALSE
AMF_GLOIN_2v1547900	AMF	10	FALSE
AMF_GLOIN_2v1547912	AMF	6	FALSE
AMF_GLOIN_2v1548143	AMF	5	FALSE
AMF_GLOIN_2v1548203	AMF	5	TRUE
AMF_GLOIN_2v1548392	AMF	5	FALSE
AMF_GLOIN_2v1548419	AMF	10	FALSE
AMF_GLOIN_2v1549932	AMF	5	FALSE
AMF_GLOIN_2v1549991	AMF	6	FALSE
AMF_GLOIN_2v1550045	AMF	6	FALSE
AMF_GLOIN_2v1550631	AMF	6	FALSE
AMF_GLOIN_2v1550954	AMF	6	FALSE
AMF_GLOIN_2v1551226	AMF	10	FALSE
AMF_GLOIN_2v1551758	AMF	5	FALSE
AMF_GLOIN_2v1551762	AMF	5	FALSE
AMF_GLOIN_2v1551866	AMF	6	FALSE
AMF_GLOIN_2v1551891	AMF	6	FALSE
AMF_GLOIN_2v1551947	AMF	5	FALSE
AMF_GLOIN_2v1552530	AMF	6	FALSE
AMF_GLOIN_2v1552702	AMF	5	FALSE
AMF_GLOIN_2v1552709	AMF	5	FALSE
AMF_GLOIN_2v1552841	AMF	5	FALSE
AMF_GLOIN_2v1552896	AMF	10	FALSE
AMF_GLOIN_2v1553577	AMF	6	FALSE
AMF_GLOIN_2v1554171	AMF	5	FALSE
AMF_GLOIN_2v1554175	AMF	5	FALSE
AMF_GLOIN_2v1554304	AMF	10	FALSE
AMF_GLOIN_2v1554623	AMF	10	FALSE
AMF_GLOIN_2v1554656	AMF	10	FALSE
AMF_GLOIN_2v1554730	AMF	10	FALSE
AMF_GLOIN_2v1554735	AMF	6	FALSE
AMF_GLOIN_2v1555064	AMF	5	FALSE
AMF_GLOIN_2v1555205	AMF	5	FALSE
AMF_GLOIN_2v1555227	AMF	5	FALSE
AMF_GLOIN_2v1555546	AMF	5	FALSE
AMF_GLOIN_2v1555596	AMF	10	FALSE
AMF_GLOIN_2v1555828	AMF	5	FALSE
AMF_GLOIN_2v1555889	AMF	5	FALSE
AMF_GLOIN_2v1556464	AMF	5	FALSE
AMF_GLOIN_2v1557464	AMF	6	FALSE
AMF_GLOIN_2v1557879	AMF	6	FALSE
AMF_GLOIN_2v1558146	AMF	10	FALSE
AMF_GLOIN_2v1558189	AMF	5	FALSE
AMF_GLOIN_2v1558508	AMF	6	FALSE
AMF_GLOIN_2v1558661	AMF	10	FALSE
AMF_GLOIN_2v1558779	AMF	5	FALSE
AMF_GLOIN_2v1558786	AMF	5	FALSE
AMF_GLOIN_2v1558790	AMF	5	FALSE
AMF_GLOIN_2v1558815	AMF	6	FALSE
AMF_GLOIN_2v1558860	AMF	6	FALSE
AMF_GLOIN_2v1558920	AMF	5	FALSE
AMF_GLOIN_2v1559258	AMF	5	FALSE
AMF_GLOIN_2v1559494	AMF	5	FALSE
AMF_GLOIN_2v1560642	AMF	5	TRUE
AMF_GLOIN_2v1560646	AMF	5	FALSE
AMF_GLOIN_2v1560716	AMF	6	FALSE
AMF_GLOIN_2v1560955	AMF	5	FALSE
AMF_GLOIN_2v1561416	AMF	6	FALSE
AMF_GLOIN_2v1561434	AMF	5	FALSE
AMF_GLOIN_2v1561502	AMF	10	FALSE
AMF_GLOIN_2v1561576	AMF	6	FALSE
AMF_GLOIN_2v1561644	AMF	6	FALSE
AMF_GLOIN_2v1561654	AMF	6	FALSE
AMF_GLOIN_2v1562191	AMF	10	FALSE
AMF_GLOIN_2v1562233	AMF	6	FALSE
AMF_GLOIN_2v1562236	AMF	5	FALSE
AMF_GLOIN_2v1562353	AMF	6	FALSE
AMF_GLOIN_2v1562571	AMF	6	FALSE
AMF_GLOIN_2v1563213	AMF	5	TRUE
AMF_GLOIN_2v1563266	AMF	5	FALSE
AMF_GLOIN_2v1563323	AMF	5	FALSE
AMF_GLOIN_2v1563407	AMF	5	TRUE
AMF_GLOIN_2v1563881	AMF	5	FALSE
AMF_GLOIN_2v1563894	AMF	5	FALSE
AMF_GLOIN_2v1563952	AMF	6	FALSE
AMF_GLOIN_2v1564375	AMF	5	FALSE
AMF_GLOIN_2v1564402	AMF	5	FALSE
AMF_GLOIN_2v1564425	AMF	10	FALSE
AMF_GLOIN_2v1564661	AMF	5	FALSE
AMF_GLOIN_2v1564767	AMF	5	FALSE
AMF_GLOIN_2v1564924	AMF	10	FALSE
AMF_GLOIN_2v1564955	AMF	5	FALSE
AMF_GLOIN_2v1564992	AMF	10	FALSE
AMF_GLOIN_2v1565021	AMF	5	FALSE
AMF_GLOIN_2v1565216	AMF	5	FALSE
AMF_GLOIN_2v1565290	AMF	5	FALSE
AMF_GLOIN_2v1565410	AMF	5	FALSE
AMF_GLOIN_2v1565480	AMF	5	FALSE
AMF_GLOIN_2v1565611	AMF	5	FALSE
AMF_GLOIN_2v1565628	AMF	5	FALSE
AMF_GLOIN_2v1565666	AMF	6	FALSE
AMF_GLOIN_2v1565843	AMF	5	FALSE
AMF_GLOIN_2v1565934	AMF	6	FALSE
AMF_GLOIN_2v1566220	AMF	5	FALSE
AMF_GLOIN_2v1566719	AMF	6	FALSE
AMF_GLOIN_2v1568507	AMF	5	FALSE
AMF_GLOIN_2v1568635	AMF	5	TRUE
AMF_GLOIN_2v1568908	AMF	6	FALSE
AMF_GLOIN_2v1568953	AMF	5	FALSE
AMF_GLOIN_2v1569022	AMF	6	FALSE
AMF_GLOIN_2v1569037	AMF	10	FALSE
AMF_GLOIN_2v1569052	AMF	5	FALSE
AMF_GLOIN_2v1569184	AMF	5	FALSE
AMF_GLOIN_2v1569233	AMF	5	FALSE
AMF_GLOIN_2v1569255	AMF	5	FALSE
AMF_GLOIN_2v1569293	AMF	5	FALSE
AMF_GLOIN_2v1569362	AMF	5	FALSE
AMF_GLOIN_2v1569369	AMF	5	FALSE
AMF_GLOIN_2v1569773	AMF	5	FALSE
AMF_GLOIN_2v1569786	AMF	5	FALSE
AMF_GLOIN_2v1569795	AMF	5	FALSE
AMF_GLOIN_2v1569864	AMF	5	FALSE
AMF_GLOIN_2v1569899	AMF	5	TRUE
AMF_GLOIN_2v1569923	AMF	10	FALSE
AMF_GLOIN_2v1569939	AMF	6	FALSE
AMF_GLOIN_2v1570028	AMF	5	FALSE
AMF_GLOIN_2v1570945	AMF	5	FALSE
AMF_GLOIN_2v1570985	AMF	5	FALSE
AMF_GLOIN_2v1571795	AMF	6	FALSE
AMF_GLOIN_2v1572031	AMF	5	FALSE
AMF_GLOIN_2v1572483	AMF	6	FALSE
AMF_GLOIN_2v1572508	AMF	5	FALSE
AMF_GLOIN_2v1572528	AMF	6	FALSE
AMF_GLOIN_2v1572811	AMF	5	FALSE
AMF_GLOIN_2v1572845	AMF	6	FALSE
AMF_GLOIN_2v1572860	AMF	5	FALSE
AMF_GLOIN_2v1572868	AMF	5	FALSE
AMF_GLOIN_2v1572899	AMF	5	FALSE
AMF_GLOIN_2v1572921	AMF	6	FALSE
AMF_GLOIN_2v1573110	AMF	6	FALSE
AMF_GLOIN_2v1573173	AMF	10	FALSE
AMF_GLOIN_2v157445	AMF	5	FALSE
AMF_GLOIN_2v1574566	AMF	5	FALSE
AMF_GLOIN_2v1574682	AMF	5	FALSE
AMF_GLOIN_2v1574970	AMF	5	FALSE
AMF_GLOIN_2v1575026	AMF	10	FALSE
AMF_GLOIN_2v1575156	AMF	5	FALSE
AMF_GLOIN_2v1575181	AMF	5	FALSE
AMF_GLOIN_2v1575191	AMF	5	FALSE
AMF_GLOIN_2v1575229	AMF	5	FALSE
AMF_GLOIN_2v1575682	AMF	6	FALSE
AMF_GLOIN_2v1575704	AMF	5	FALSE
AMF_GLOIN_2v1575715	AMF	6	FALSE
AMF_GLOIN_2v1576529	AMF	5	FALSE
AMF_GLOIN_2v1576738	AMF	6	FALSE
AMF_GLOIN_2v1576850	AMF	10	FALSE
AMF_GLOIN_2v1577698	AMF	5	TRUE
AMF_GLOIN_2v1577760	AMF	5	FALSE
AMF_GLOIN_2v1577817	AMF	5	FALSE
AMF_GLOIN_2v1577960	AMF	6	FALSE
AMF_GLOIN_2v1578147	AMF	5	FALSE
AMF_GLOIN_2v1578282	AMF	5	FALSE
AMF_GLOIN_2v1578297	AMF	6	FALSE
AMF_GLOIN_2v1578488	AMF	5	FALSE
AMF_GLOIN_2v1578517	AMF	5	FALSE
AMF_GLOIN_2v1578529	AMF	5	FALSE
AMF_GLOIN_2v1578622	AMF	6	FALSE
AMF_GLOIN_2v1578736	AMF	5	FALSE
AMF_GLOIN_2v1578749	AMF	6	FALSE
AMF_GLOIN_2v1579847	AMF	6	FALSE
AMF_GLOIN_2v1580859	AMF	5	FALSE
AMF_GLOIN_2v1580923	AMF	6	FALSE
AMF_GLOIN_2v1581300	AMF	5	FALSE
AMF_GLOIN_2v1581340	AMF	10	FALSE
AMF_GLOIN_2v1581391	AMF	5	FALSE
AMF_GLOIN_2v1581824	AMF	5	FALSE
AMF_GLOIN_2v1581981	AMF	5	FALSE
AMF_GLOIN_2v1581987	AMF	6	FALSE
AMF_GLOIN_2v1582004	AMF	5	FALSE
AMF_GLOIN_2v1582012	AMF	5	FALSE
AMF_GLOIN_2v1582081	AMF	5	FALSE
AMF_GLOIN_2v1582580	AMF	6	FALSE
AMF_GLOIN_2v1582625	AMF	5	FALSE
AMF_GLOIN_2v1582734	AMF	5	FALSE
AMF_GLOIN_2v1582750	AMF	5	FALSE
AMF_GLOIN_2v1583181	AMF	6	FALSE
AMF_GLOIN_2v1583662	AMF	5	FALSE
AMF_GLOIN_2v1585099	AMF	5	FALSE
AMF_GLOIN_2v1585298	AMF	5	TRUE
AMF_GLOIN_2v1585469	AMF	5	FALSE
AMF_GLOIN_2v1585522	AMF	5	FALSE
AMF_GLOIN_2v1585838	AMF	5	FALSE
AMF_GLOIN_2v1585999	AMF	6	FALSE
AMF_GLOIN_2v1586089	AMF	6	FALSE
AMF_GLOIN_2v1586150	AMF	5	FALSE
AMF_GLOIN_2v1586848	AMF	6	FALSE
AMF_GLOIN_2v1587315	AMF	6	FALSE
AMF_GLOIN_2v1587350	AMF	6	FALSE
AMF_GLOIN_2v1587420	AMF	6	FALSE
AMF_GLOIN_2v1587773	AMF	10	FALSE
AMF_GLOIN_2v1587784	AMF	5	FALSE
AMF_GLOIN_2v1587899	AMF	5	FALSE
AMF_GLOIN_2v1589064	AMF	6	FALSE
AMF_GLOIN_2v1589937	AMF	6	FALSE
AMF_GLOIN_2v1590097	AMF	5	FALSE
AMF_GLOIN_2v1590307	AMF	5	FALSE
AMF_GLOIN_2v1590328	AMF	6	FALSE
AMF_GLOIN_2v1590495	AMF	5	FALSE
AMF_GLOIN_2v1591384	AMF	6	FALSE
AMF_GLOIN_2v1591501	AMF	5	FALSE
AMF_GLOIN_2v1591516	AMF	5	FALSE
AMF_GLOIN_2v1591666	AMF	5	FALSE
AMF_GLOIN_2v1591877	AMF	5	FALSE
AMF_GLOIN_2v1592064	AMF	5	FALSE
AMF_GLOIN_2v1592096	AMF	5	FALSE
AMF_GLOIN_2v1592190	AMF	5	FALSE
AMF_GLOIN_2v1593383	AMF	5	FALSE
AMF_GLOIN_2v1593752	AMF	5	FALSE
AMF_GLOIN_2v1593789	AMF	5	FALSE
AMF_GLOIN_2v1593910	AMF	5	FALSE
AMF_GLOIN_2v1594104	AMF	5	FALSE
AMF_GLOIN_2v1594144	AMF	5	FALSE
AMF_GLOIN_2v1594477	AMF	10	FALSE
AMF_GLOIN_2v1594631	AMF	5	FALSE
AMF_GLOIN_2v1595045	AMF	5	FALSE
AMF_GLOIN_2v1595141	AMF	6	FALSE
AMF_GLOIN_2v1595151	AMF	5	FALSE
AMF_GLOIN_2v1595188	AMF	5	FALSE
AMF_GLOIN_2v1595198	AMF	6	FALSE
AMF_GLOIN_2v1595445	AMF	5	FALSE
AMF_GLOIN_2v1595530	AMF	10	FALSE
AMF_GLOIN_2v1595764	AMF	5	FALSE
AMF_GLOIN_2v1596363	AMF	5	FALSE
AMF_GLOIN_2v1596380	AMF	6	FALSE
AMF_GLOIN_2v1596625	AMF	10	FALSE
AMF_GLOIN_2v1597701	AMF	5	FALSE
AMF_GLOIN_2v1598580	AMF	10	FALSE
AMF_GLOIN_2v1598711	AMF	6	FALSE
AMF_GLOIN_2v1598742	AMF	5	FALSE
AMF_GLOIN_2v1598756	AMF	5	FALSE
AMF_GLOIN_2v1598791	AMF	5	FALSE
AMF_GLOIN_2v1598913	AMF	6	FALSE
AMF_GLOIN_2v1599073	AMF	5	FALSE
AMF_GLOIN_2v1599221	AMF	5	FALSE
AMF_GLOIN_2v1599409	AMF	6	FALSE
AMF_GLOIN_2v1599523	AMF	5	FALSE
AMF_GLOIN_2v1599597	AMF	5	FALSE
AMF_GLOIN_2v1599849	AMF	6	FALSE
AMF_GLOIN_2v1599873	AMF	5	FALSE
AMF_GLOIN_2v1600218	AMF	5	FALSE
AMF_GLOIN_2v1600825	AMF	6	FALSE
AMF_GLOIN_2v1601094	AMF	5	FALSE
AMF_GLOIN_2v1602079	AMF	5	FALSE
AMF_GLOIN_2v1602412	AMF	10	FALSE
AMF_GLOIN_2v1602563	AMF	5	FALSE
AMF_GLOIN_2v1602825	AMF	5	FALSE
AMF_GLOIN_2v1603168	AMF	6	FALSE
AMF_GLOIN_2v1603242	AMF	5	FALSE
AMF_GLOIN_2v1603268	AMF	5	FALSE
AMF_GLOIN_2v1603300	AMF	5	FALSE
AMF_GLOIN_2v1603394	AMF	5	FALSE
AMF_GLOIN_2v1603424	AMF	5	FALSE
AMF_GLOIN_2v1603509	AMF	6	FALSE
AMF_GLOIN_2v1603587	AMF	5	FALSE
AMF_GLOIN_2v1603781	AMF	5	FALSE
AMF_GLOIN_2v1603808	AMF	6	FALSE
AMF_GLOIN_2v1603843	AMF	5	FALSE
AMF_GLOIN_2v1603854	AMF	5	FALSE
AMF_GLOIN_2v1604032	AMF	5	FALSE
AMF_GLOIN_2v1604095	AMF	5	FALSE
AMF_GLOIN_2v1604156	AMF	6	FALSE
AMF_GLOIN_2v1604202	AMF	5	FALSE
AMF_GLOIN_2v1604283	AMF	5	FALSE
AMF_GLOIN_2v1604429	AMF	5	FALSE
AMF_GLOIN_2v1604854	AMF	6	FALSE
AMF_GLOIN_2v1604955	AMF	5	FALSE
AMF_GLOIN_2v1605162	AMF	6	FALSE
AMF_GLOIN_2v1605228	AMF	6	FALSE
AMF_GLOIN_2v1605283	AMF	5	FALSE
AMF_GLOIN_2v1605388	AMF	6	FALSE
AMF_GLOIN_2v1605471	AMF	6	FALSE
AMF_GLOIN_2v1606043	AMF	5	FALSE
AMF_GLOIN_2v1606100	AMF	10	FALSE
AMF_GLOIN_2v1606245	AMF	5	FALSE
AMF_GLOIN_2v1606425	AMF	5	FALSE
AMF_GLOIN_2v1606571	AMF	5	FALSE
AMF_GLOIN_2v1607005	AMF	5	FALSE
AMF_GLOIN_2v1607013	AMF	5	FALSE
AMF_GLOIN_2v1607024	AMF	5	FALSE
AMF_GLOIN_2v1607077	AMF	5	FALSE
AMF_GLOIN_2v1607734	AMF	5	FALSE
AMF_GLOIN_2v1607838	AMF	6	FALSE
AMF_GLOIN_2v1607915	AMF	5	FALSE
AMF_GLOIN_2v1608955	AMF	6	FALSE
AMF_GLOIN_2v1609016	AMF	5	FALSE
AMF_GLOIN_2v1609228	AMF	6	FALSE
AMF_GLOIN_2v1609366	AMF	6	FALSE
AMF_GLOIN_2v1609672	AMF	6	FALSE
AMF_GLOIN_2v1609996	AMF	5	FALSE
AMF_GLOIN_2v1610224	AMF	5	FALSE
AMF_GLOIN_2v1610363	AMF	5	FALSE
AMF_GLOIN_2v1610678	AMF	5	FALSE
AMF_GLOIN_2v1610683	AMF	5	FALSE
AMF_GLOIN_2v1610752	AMF	5	FALSE
AMF_GLOIN_2v1610905	AMF	6	FALSE
AMF_GLOIN_2v1610911	AMF	5	FALSE
AMF_GLOIN_2v1611203	AMF	6	FALSE
AMF_GLOIN_2v1611243	AMF	5	FALSE
AMF_GLOIN_2v1611296	AMF	6	FALSE
AMF_GLOIN_2v1611313	AMF	10	FALSE
AMF_GLOIN_2v1612253	AMF	5	FALSE
AMF_GLOIN_2v1612641	AMF	5	FALSE
AMF_GLOIN_2v1612703	AMF	6	FALSE
AMF_GLOIN_2v1612795	AMF	5	FALSE
AMF_GLOIN_2v1612833	AMF	6	FALSE
AMF_GLOIN_2v1612885	AMF	5	FALSE
AMF_GLOIN_2v1614394	AMF	5	FALSE
AMF_GLOIN_2v1614620	AMF	10	FALSE
AMF_GLOIN_2v1615343	AMF	6	FALSE
AMF_GLOIN_2v1615349	AMF	5	FALSE
AMF_GLOIN_2v1615692	AMF	5	FALSE
AMF_GLOIN_2v1615825	AMF	5	FALSE
AMF_GLOIN_2v1615977	AMF	10	FALSE
AMF_GLOIN_2v1615986	AMF	5	FALSE
AMF_GLOIN_2v1616015	AMF	5	FALSE
AMF_GLOIN_2v1616024	AMF	5	FALSE
AMF_GLOIN_2v1616079	AMF	5	FALSE
AMF_GLOIN_2v1616235	AMF	5	FALSE
AMF_GLOIN_2v1616248	AMF	6	FALSE
AMF_GLOIN_2v1616329	AMF	5	FALSE
AMF_GLOIN_2v1616331	AMF	5	FALSE
AMF_GLOIN_2v1616354	AMF	5	FALSE
AMF_GLOIN_2v1616380	AMF	6	FALSE
AMF_GLOIN_2v1616690	AMF	5	FALSE
AMF_GLOIN_2v1617574	AMF	5	FALSE
AMF_GLOIN_2v1617577	AMF	5	FALSE
AMF_GLOIN_2v1617773	AMF	5	FALSE
AMF_GLOIN_2v1617807	AMF	5	FALSE
AMF_GLOIN_2v1617825	AMF	5	FALSE
AMF_GLOIN_2v1617846	AMF	5	FALSE
AMF_GLOIN_2v1617923	AMF	5	FALSE
AMF_GLOIN_2v1617990	AMF	6	FALSE
AMF_GLOIN_2v1618001	AMF	5	FALSE
AMF_GLOIN_2v1618214	AMF	5	FALSE
AMF_GLOIN_2v1618240	AMF	5	FALSE
AMF_GLOIN_2v1618423	AMF	5	FALSE
AMF_GLOIN_2v1618434	AMF	5	FALSE
AMF_GLOIN_2v1618588	AMF	5	FALSE
AMF_GLOIN_2v1618610	AMF	5	FALSE
AMF_GLOIN_2v1618654	AMF	5	FALSE
AMF_GLOIN_2v1619603	AMF	5	FALSE
AMF_GLOIN_2v1619664	AMF	5	FALSE
AMF_GLOIN_2v1619692	AMF	5	FALSE
AMF_GLOIN_2v1619778	AMF	5	FALSE
AMF_GLOIN_2v1620264	AMF	5	FALSE
AMF_GLOIN_2v1620480	AMF	5	FALSE
AMF_GLOIN_2v1620514	AMF	5	FALSE
AMF_GLOIN_2v1620669	AMF	5	FALSE
AMF_GLOIN_2v1620702	AMF	5	FALSE
AMF_GLOIN_2v1620742	AMF	6	FALSE
AMF_GLOIN_2v1620788	AMF	10	FALSE
AMF_GLOIN_2v1620909	AMF	10	FALSE
AMF_GLOIN_2v1621243	AMF	6	FALSE
AMF_GLOIN_2v1621621	AMF	5	FALSE
AMF_GLOIN_2v1621630	AMF	5	FALSE
AMF_GLOIN_2v1621634	AMF	5	FALSE
AMF_GLOIN_2v1621732	AMF	5	FALSE
AMF_GLOIN_2v1621933	AMF	5	FALSE
AMF_GLOIN_2v1622030	AMF	6	FALSE
AMF_GLOIN_2v1622819	AMF	6	FALSE
AMF_GLOIN_2v1622863	AMF	5	FALSE
AMF_GLOIN_2v1623000	AMF	5	FALSE
AMF_GLOIN_2v1623470	AMF	6	FALSE
AMF_GLOIN_2v1623494	AMF	5	FALSE
AMF_GLOIN_2v1623497	AMF	6	FALSE
AMF_GLOIN_2v1623510	AMF	5	FALSE
AMF_GLOIN_2v1623528	AMF	6	FALSE
AMF_GLOIN_2v1623609	AMF	10	FALSE
AMF_GLOIN_2v1623628	AMF	5	FALSE
AMF_GLOIN_2v1623639	AMF	5	FALSE
AMF_GLOIN_2v1623648	AMF	6	FALSE
AMF_GLOIN_2v1623685	AMF	6	FALSE
AMF_GLOIN_2v1623721	AMF	6	FALSE
AMF_GLOIN_2v1623729	AMF	5	FALSE
AMF_GLOIN_2v1624089	AMF	6	FALSE
AMF_GLOIN_2v1624313	AMF	5	FALSE
AMF_GLOIN_2v1624336	AMF	10	FALSE
AMF_GLOIN_2v1624469	AMF	5	FALSE
AMF_GLOIN_2v1624472	AMF	6	FALSE
AMF_GLOIN_2v1624638	AMF	5	TRUE
AMF_GLOIN_2v1624681	AMF	5	FALSE
AMF_GLOIN_2v1624749	AMF	5	FALSE
AMF_GLOIN_2v1625103	AMF	5	FALSE
AMF_GLOIN_2v1625461	AMF	5	FALSE
AMF_GLOIN_2v1625825	AMF	5	FALSE
AMF_GLOIN_2v1626057	AMF	5	FALSE
AMF_GLOIN_2v1626211	AMF	5	FALSE
AMF_GLOIN_2v1626693	AMF	5	FALSE
AMF_GLOIN_2v1627653	AMF	5	FALSE
AMF_GLOIN_2v1627659	AMF	5	FALSE
AMF_GLOIN_2v1627688	AMF	6	FALSE
AMF_GLOIN_2v1627848	AMF	6	FALSE
AMF_GLOIN_2v1627858	AMF	5	FALSE
AMF_GLOIN_2v1627868	AMF	5	FALSE
AMF_GLOIN_2v1627886	AMF	6	FALSE
AMF_GLOIN_2v1627891	AMF	6	FALSE
AMF_GLOIN_2v1627940	AMF	5	FALSE
AMF_GLOIN_2v1627948	AMF	5	FALSE
AMF_GLOIN_2v1629123	AMF	5	FALSE
AMF_GLOIN_2v1629222	AMF	5	FALSE
AMF_GLOIN_2v1630249	AMF	6	FALSE
AMF_GLOIN_2v1630319	AMF	5	FALSE
AMF_GLOIN_2v1630467	AMF	6	FALSE
AMF_GLOIN_2v1630865	AMF	5	FALSE
AMF_GLOIN_2v1631130	AMF	5	FALSE
AMF_GLOIN_2v1631795	AMF	6	FALSE
AMF_GLOIN_2v1631831	AMF	10	FALSE
AMF_GLOIN_2v1632213	AMF	5	FALSE
AMF_GLOIN_2v1632228	AMF	10	FALSE
AMF_GLOIN_2v1632252	AMF	5	FALSE
AMF_GLOIN_2v1632448	AMF	6	FALSE
AMF_GLOIN_2v1632452	AMF	10	FALSE
AMF_GLOIN_2v1632801	AMF	6	FALSE
AMF_GLOIN_2v1633026	AMF	5	FALSE
AMF_GLOIN_2v1633037	AMF	6	FALSE
AMF_GLOIN_2v1633307	AMF	5	FALSE
AMF_GLOIN_2v1633451	AMF	6	FALSE
AMF_GLOIN_2v1633486	AMF	5	FALSE
AMF_GLOIN_2v1633522	AMF	5	FALSE
AMF_GLOIN_2v1633698	AMF	5	FALSE
AMF_GLOIN_2v1633727	AMF	5	FALSE
AMF_GLOIN_2v1633742	AMF	5	FALSE
AMF_GLOIN_2v1633753	AMF	5	FALSE
AMF_GLOIN_2v1633798	AMF	5	FALSE
AMF_GLOIN_2v1633870	AMF	6	FALSE
AMF_GLOIN_2v1633881	AMF	5	FALSE
AMF_GLOIN_2v1633885	AMF	5	FALSE
AMF_GLOIN_2v1633967	AMF	5	FALSE
AMF_GLOIN_2v1633986	AMF	5	FALSE
AMF_GLOIN_2v1634139	AMF	5	FALSE
AMF_GLOIN_2v1634360	AMF	6	FALSE
AMF_GLOIN_2v1634586	AMF	6	FALSE
AMF_GLOIN_2v1634642	AMF	6	FALSE
AMF_GLOIN_2v1635115	AMF	5	FALSE
AMF_GLOIN_2v1635297	AMF	5	FALSE
AMF_GLOIN_2v1635358	AMF	5	FALSE
AMF_GLOIN_2v1635449	AMF	5	FALSE
AMF_GLOIN_2v1635480	AMF	5	FALSE
AMF_GLOIN_2v1636195	AMF	5	FALSE
AMF_GLOIN_2v1636352	AMF	5	FALSE
AMF_GLOIN_2v1636357	AMF	6	FALSE
AMF_GLOIN_2v1636518	AMF	10	FALSE
AMF_GLOIN_2v1636550	AMF	5	FALSE
AMF_GLOIN_2v1636592	AMF	5	FALSE
AMF_GLOIN_2v1638358	AMF	6	FALSE
AMF_GLOIN_2v1638669	AMF	5	FALSE
AMF_GLOIN_2v1638830	AMF	5	FALSE
AMF_GLOIN_2v1638848	AMF	5	FALSE
AMF_GLOIN_2v1638907	AMF	6	FALSE
AMF_GLOIN_2v1638913	AMF	6	FALSE
AMF_GLOIN_2v1638977	AMF	5	FALSE
AMF_GLOIN_2v1639026	AMF	6	FALSE
AMF_GLOIN_2v1639044	AMF	5	FALSE
AMF_GLOIN_2v1639291	AMF	5	FALSE
AMF_GLOIN_2v1639373	AMF	5	FALSE
AMF_GLOIN_2v1639405	AMF	10	FALSE
AMF_GLOIN_2v1639569	AMF	6	FALSE
AMF_GLOIN_2v1639809	AMF	5	FALSE
AMF_GLOIN_2v1639822	AMF	6	FALSE
AMF_GLOIN_2v1639859	AMF	5	FALSE
AMF_GLOIN_2v1639893	AMF	5	FALSE
AMF_GLOIN_2v1639903	AMF	10	FALSE
AMF_GLOIN_2v1639927	AMF	5	TRUE
AMF_GLOIN_2v1640126	AMF	5	FALSE
AMF_GLOIN_2v1641168	AMF	5	FALSE
AMF_GLOIN_2v1641191	AMF	5	FALSE
AMF_GLOIN_2v1641228	AMF	5	FALSE
AMF_GLOIN_2v1641429	AMF	5	FALSE
AMF_GLOIN_2v1642062	AMF	5	FALSE
AMF_GLOIN_2v1642147	AMF	10	FALSE
AMF_GLOIN_2v1642426	AMF	5	FALSE
AMF_GLOIN_2v164403	AMF	5	FALSE
AMF_GLOIN_2v1644898	AMF	5	FALSE
AMF_GLOIN_2v1645192	AMF	5	FALSE
AMF_GLOIN_2v1645579	AMF	5	FALSE
AMF_GLOIN_2v1645629	AMF	10	FALSE
AMF_GLOIN_2v1646106	AMF	5	FALSE
AMF_GLOIN_2v1646122	AMF	6	FALSE
AMF_GLOIN_2v1646146	AMF	5	FALSE
AMF_GLOIN_2v1646297	AMF	6	FALSE
AMF_GLOIN_2v1646495	AMF	5	FALSE
AMF_GLOIN_2v1646500	AMF	5	FALSE
AMF_GLOIN_2v1646699	AMF	10	FALSE
AMF_GLOIN_2v1646804	AMF	6	FALSE
AMF_GLOIN_2v1647055	AMF	5	FALSE
AMF_GLOIN_2v1647061	AMF	5	FALSE
AMF_GLOIN_2v1647260	AMF	6	FALSE
AMF_GLOIN_2v1647638	AMF	5	FALSE
AMF_GLOIN_2v1647680	AMF	10	FALSE
AMF_GLOIN_2v1647827	AMF	10	FALSE
AMF_GLOIN_2v1647853	AMF	10	FALSE
AMF_GLOIN_2v1647882	AMF	5	FALSE
AMF_GLOIN_2v1647902	AMF	6	FALSE
AMF_GLOIN_2v1647929	AMF	5	FALSE
AMF_GLOIN_2v1647996	AMF	6	FALSE
AMF_GLOIN_2v1648000	AMF	6	FALSE
AMF_GLOIN_2v1648005	AMF	5	TRUE
AMF_GLOIN_2v1648057	AMF	5	FALSE
AMF_GLOIN_2v1648070	AMF	10	FALSE
AMF_GLOIN_2v1648440	AMF	5	FALSE
AMF_GLOIN_2v1648504	AMF	5	FALSE
AMF_GLOIN_2v1648512	AMF	6	FALSE
AMF_GLOIN_2v1648562	AMF	5	TRUE
AMF_GLOIN_2v1648569	AMF	5	FALSE
AMF_GLOIN_2v1648572	AMF	6	FALSE
AMF_GLOIN_2v1648600	AMF	5	FALSE
AMF_GLOIN_2v1648913	AMF	5	FALSE
AMF_GLOIN_2v1649170	AMF	10	FALSE
AMF_GLOIN_2v1649210	AMF	10	FALSE
AMF_GLOIN_2v1649318	AMF	6	FALSE
AMF_GLOIN_2v1649754	AMF	5	FALSE
AMF_GLOIN_2v1649916	AMF	10	FALSE
AMF_GLOIN_2v1651306	AMF	6	FALSE
AMF_GLOIN_2v1651393	AMF	5	FALSE
AMF_GLOIN_2v1651430	AMF	6	FALSE
AMF_GLOIN_2v1651482	AMF	10	FALSE
AMF_GLOIN_2v1651496	AMF	5	FALSE
AMF_GLOIN_2v1651717	AMF	5	FALSE
AMF_GLOIN_2v1651720	AMF	5	FALSE
AMF_GLOIN_2v1651824	AMF	5	FALSE
AMF_GLOIN_2v1653956	AMF	6	FALSE
AMF_GLOIN_2v1653968	AMF	6	FALSE
AMF_GLOIN_2v1654001	AMF	5	FALSE
AMF_GLOIN_2v1654124	AMF	5	FALSE
AMF_GLOIN_2v1654185	AMF	6	FALSE
AMF_GLOIN_2v1654193	AMF	5	FALSE
AMF_GLOIN_2v1654581	AMF	6	FALSE
AMF_GLOIN_2v1654631	AMF	5	FALSE
AMF_GLOIN_2v1654642	AMF	5	FALSE
AMF_GLOIN_2v1654796	AMF	6	FALSE
AMF_GLOIN_2v1654812	AMF	5	FALSE
AMF_GLOIN_2v1654924	AMF	10	FALSE
AMF_GLOIN_2v1654963	AMF	5	FALSE
AMF_GLOIN_2v1655366	AMF	10	FALSE
AMF_GLOIN_2v1655437	AMF	5	FALSE
AMF_GLOIN_2v1655508	AMF	5	FALSE
AMF_GLOIN_2v1655907	AMF	5	FALSE
AMF_GLOIN_2v1655999	AMF	5	FALSE
AMF_GLOIN_2v1656080	AMF	5	FALSE
AMF_GLOIN_2v1656199	AMF	5	FALSE
AMF_GLOIN_2v1656247	AMF	5	FALSE
AMF_GLOIN_2v1657638	AMF	6	FALSE
AMF_GLOIN_2v1657889	AMF	6	FALSE
AMF_GLOIN_2v1657959	AMF	5	FALSE
AMF_GLOIN_2v1658014	AMF	5	FALSE
AMF_GLOIN_2v1658319	AMF	5	FALSE
AMF_GLOIN_2v1658885	AMF	6	FALSE
AMF_GLOIN_2v1658931	AMF	10	FALSE
AMF_GLOIN_2v1658987	AMF	5	FALSE
AMF_GLOIN_2v1659302	AMF	5	FALSE
AMF_GLOIN_2v1659445	AMF	5	FALSE
AMF_GLOIN_2v1659782	AMF	6	FALSE
AMF_GLOIN_2v1659936	AMF	5	FALSE
AMF_GLOIN_2v1659998	AMF	5	TRUE
AMF_GLOIN_2v1660199	AMF	5	FALSE
AMF_GLOIN_2v1660257	AMF	6	FALSE
AMF_GLOIN_2v1661458	AMF	5	TRUE
AMF_GLOIN_2v1661544	AMF	5	FALSE
AMF_GLOIN_2v1661661	AMF	5	FALSE
AMF_GLOIN_2v1661746	AMF	6	FALSE
AMF_GLOIN_2v1661985	AMF	5	FALSE
AMF_GLOIN_2v1662602	AMF	6	FALSE
AMF_GLOIN_2v1662877	AMF	6	FALSE
AMF_GLOIN_2v1663757	AMF	10	FALSE
AMF_GLOIN_2v1663772	AMF	5	TRUE
AMF_GLOIN_2v1663794	AMF	10	FALSE
AMF_GLOIN_2v1663949	AMF	10	FALSE
AMF_GLOIN_2v1663962	AMF	5	FALSE
AMF_GLOIN_2v1664009	AMF	5	FALSE
AMF_GLOIN_2v1664153	AMF	5	FALSE
AMF_GLOIN_2v1664343	AMF	5	FALSE
AMF_GLOIN_2v1664572	AMF	6	FALSE
AMF_GLOIN_2v1664607	AMF	5	FALSE
AMF_GLOIN_2v1665293	AMF	6	FALSE
AMF_GLOIN_2v1665395	AMF	5	FALSE
AMF_GLOIN_2v1665398	AMF	10	FALSE
AMF_GLOIN_2v1665425	AMF	6	FALSE
AMF_GLOIN_2v1665651	AMF	6	FALSE
AMF_GLOIN_2v1666516	AMF	5	FALSE
AMF_GLOIN_2v1666678	AMF	5	FALSE
AMF_GLOIN_2v1667259	AMF	6	FALSE
AMF_GLOIN_2v1667407	AMF	6	FALSE
AMF_GLOIN_2v1667824	AMF	10	FALSE
AMF_GLOIN_2v1668274	AMF	5	FALSE
AMF_GLOIN_2v1668402	AMF	5	FALSE
AMF_GLOIN_2v1669580	AMF	10	FALSE
AMF_GLOIN_2v1670090	AMF	10	FALSE
AMF_GLOIN_2v1670231	AMF	5	FALSE
AMF_GLOIN_2v1670237	AMF	5	FALSE
AMF_GLOIN_2v1670269	AMF	5	FALSE
AMF_GLOIN_2v1671134	AMF	5	FALSE
AMF_GLOIN_2v1671164	AMF	6	FALSE
AMF_GLOIN_2v1671302	AMF	6	FALSE
AMF_GLOIN_2v1671322	AMF	5	FALSE
AMF_GLOIN_2v1671572	AMF	6	FALSE
AMF_GLOIN_2v1671574	AMF	10	FALSE
AMF_GLOIN_2v1671594	AMF	5	FALSE
AMF_GLOIN_2v1672538	AMF	5	FALSE
AMF_GLOIN_2v1673105	AMF	6	FALSE
AMF_GLOIN_2v1673250	AMF	5	FALSE
AMF_GLOIN_2v1673426	AMF	6	FALSE
AMF_GLOIN_2v1673472	AMF	5	FALSE
AMF_GLOIN_2v1673508	AMF	5	FALSE
AMF_GLOIN_2v1673521	AMF	10	FALSE
AMF_GLOIN_2v1673655	AMF	5	FALSE
AMF_GLOIN_2v1673735	AMF	10	FALSE
AMF_GLOIN_2v1675137	AMF	10	FALSE
AMF_GLOIN_2v1675145	AMF	5	FALSE
AMF_GLOIN_2v1675520	AMF	5	FALSE
AMF_GLOIN_2v1675531	AMF	6	FALSE
AMF_GLOIN_2v1675543	AMF	10	FALSE
AMF_GLOIN_2v1676251	AMF	6	FALSE
AMF_GLOIN_2v1676281	AMF	10	FALSE
AMF_GLOIN_2v1676331	AMF	10	FALSE
AMF_GLOIN_2v1676441	AMF	6	FALSE
AMF_GLOIN_2v1676487	AMF	6	FALSE
AMF_GLOIN_2v1677036	AMF	5	FALSE
AMF_GLOIN_2v1677136	AMF	5	FALSE
AMF_GLOIN_2v1677243	AMF	5	FALSE
AMF_GLOIN_2v1677290	AMF	5	FALSE
AMF_GLOIN_2v1677449	AMF	5	FALSE
AMF_GLOIN_2v1677516	AMF	6	FALSE
AMF_GLOIN_2v1677660	AMF	5	FALSE
AMF_GLOIN_2v1677687	AMF	6	FALSE
AMF_GLOIN_2v1678118	AMF	5	FALSE
AMF_GLOIN_2v1678152	AMF	6	FALSE
AMF_GLOIN_2v1678159	AMF	5	FALSE
AMF_GLOIN_2v1678371	AMF	5	FALSE
AMF_GLOIN_2v1679048	AMF	6	FALSE
AMF_GLOIN_2v1679446	AMF	5	FALSE
AMF_GLOIN_2v1679635	AMF	5	FALSE
AMF_GLOIN_2v1679872	AMF	6	FALSE
AMF_GLOIN_2v1679921	AMF	6	FALSE
AMF_GLOIN_2v1680506	AMF	5	FALSE
AMF_GLOIN_2v1680709	AMF	6	FALSE
AMF_GLOIN_2v1680715	AMF	5	FALSE
AMF_GLOIN_2v1680856	AMF	5	FALSE
AMF_GLOIN_2v1681091	AMF	5	FALSE
AMF_GLOIN_2v1681108	AMF	5	FALSE
AMF_GLOIN_2v1681266	AMF	5	FALSE
AMF_GLOIN_2v1681614	AMF	5	FALSE
AMF_GLOIN_2v1681639	AMF	5	FALSE
AMF_GLOIN_2v1681822	AMF	5	FALSE
AMF_GLOIN_2v1683371	AMF	10	FALSE
AMF_GLOIN_2v1683555	AMF	6	FALSE
AMF_GLOIN_2v1684316	AMF	5	FALSE
AMF_GLOIN_2v1684466	AMF	6	FALSE
AMF_GLOIN_2v1684481	AMF	10	FALSE
AMF_GLOIN_2v1684506	AMF	5	FALSE
AMF_GLOIN_2v1684653	AMF	5	FALSE
AMF_GLOIN_2v1684789	AMF	5	FALSE
AMF_GLOIN_2v1684863	AMF	5	FALSE
AMF_GLOIN_2v1685243	AMF	6	FALSE
AMF_GLOIN_2v1685305	AMF	6	FALSE
AMF_GLOIN_2v1685349	AMF	5	FALSE
AMF_GLOIN_2v1685389	AMF	6	FALSE
AMF_GLOIN_2v1685520	AMF	6	FALSE
AMF_GLOIN_2v1685633	AMF	10	FALSE
AMF_GLOIN_2v1685665	AMF	6	FALSE
AMF_GLOIN_2v1685998	AMF	6	FALSE
AMF_GLOIN_2v1686072	AMF	6	FALSE
AMF_GLOIN_2v1686927	AMF	5	FALSE
AMF_GLOIN_2v1687176	AMF	10	FALSE
AMF_GLOIN_2v1687381	AMF	5	FALSE
AMF_GLOIN_2v1687410	AMF	5	FALSE
AMF_GLOIN_2v1687435	AMF	5	FALSE
AMF_GLOIN_2v1687550	AMF	6	FALSE
AMF_GLOIN_2v1687575	AMF	5	FALSE
AMF_GLOIN_2v1687677	AMF	6	FALSE
AMF_GLOIN_2v1688083	AMF	6	FALSE
AMF_GLOIN_2v1688377	AMF	10	FALSE
AMF_GLOIN_2v1688673	AMF	5	FALSE
AMF_GLOIN_2v1688721	AMF	5	FALSE
AMF_GLOIN_2v1689283	AMF	5	FALSE
AMF_GLOIN_2v1689370	AMF	5	FALSE
AMF_GLOIN_2v1689409	AMF	6	FALSE
AMF_GLOIN_2v1689616	AMF	5	FALSE
AMF_GLOIN_2v1690567	AMF	6	FALSE
AMF_GLOIN_2v1690832	AMF	6	FALSE
AMF_GLOIN_2v1691143	AMF	10	FALSE
AMF_GLOIN_2v1693855	AMF	5	FALSE
AMF_GLOIN_2v1693877	AMF	10	FALSE
AMF_GLOIN_2v1694152	AMF	5	FALSE
AMF_GLOIN_2v1694250	AMF	5	FALSE
AMF_GLOIN_2v1694484	AMF	5	FALSE
AMF_GLOIN_2v1694488	AMF	5	FALSE
AMF_GLOIN_2v1694683	AMF	5	FALSE
AMF_GLOIN_2v1694713	AMF	5	FALSE
AMF_GLOIN_2v1694815	AMF	10	FALSE
AMF_GLOIN_2v1694833	AMF	6	FALSE
AMF_GLOIN_2v1694864	AMF	5	FALSE
AMF_GLOIN_2v1694901	AMF	6	FALSE
AMF_GLOIN_2v1694925	AMF	6	FALSE
AMF_GLOIN_2v1694931	AMF	6	FALSE
AMF_GLOIN_2v1695009	AMF	5	FALSE
AMF_GLOIN_2v1695564	AMF	5	FALSE
AMF_GLOIN_2v1696169	AMF	5	FALSE
AMF_GLOIN_2v1696379	AMF	10	FALSE
AMF_GLOIN_2v1696631	AMF	5	FALSE
AMF_GLOIN_2v1696692	AMF	5	FALSE
AMF_GLOIN_2v1696738	AMF	5	FALSE
AMF_GLOIN_2v1697122	AMF	5	FALSE
AMF_GLOIN_2v1697202	AMF	5	FALSE
AMF_GLOIN_2v1697373	AMF	5	FALSE
AMF_GLOIN_2v1697504	AMF	10	FALSE
AMF_GLOIN_2v1697726	AMF	5	FALSE
AMF_GLOIN_2v1697742	AMF	5	FALSE
AMF_GLOIN_2v1697745	AMF	5	FALSE
AMF_GLOIN_2v1697864	AMF	5	FALSE
AMF_GLOIN_2v1697874	AMF	10	FALSE
AMF_GLOIN_2v1698232	AMF	6	FALSE
AMF_GLOIN_2v1698266	AMF	6	FALSE
AMF_GLOIN_2v1698370	AMF	10	FALSE
AMF_GLOIN_2v1699035	AMF	5	FALSE
AMF_GLOIN_2v1699062	AMF	5	FALSE
AMF_GLOIN_2v1699204	AMF	5	FALSE
AMF_GLOIN_2v1699270	AMF	6	FALSE
AMF_GLOIN_2v1699347	AMF	5	FALSE
AMF_GLOIN_2v1699514	AMF	5	FALSE
AMF_GLOIN_2v1699580	AMF	6	FALSE
AMF_GLOIN_2v1699677	AMF	6	FALSE
AMF_GLOIN_2v1700277	AMF	5	FALSE
AMF_GLOIN_2v1700658	AMF	10	FALSE
AMF_GLOIN_2v1700674	AMF	6	FALSE
AMF_GLOIN_2v1701013	AMF	5	FALSE
AMF_GLOIN_2v1701025	AMF	6	FALSE
AMF_GLOIN_2v1701028	AMF	5	FALSE
AMF_GLOIN_2v1701346	AMF	5	FALSE
AMF_GLOIN_2v1701480	AMF	5	FALSE
AMF_GLOIN_2v1701679	AMF	6	FALSE
AMF_GLOIN_2v1701719	AMF	10	FALSE
AMF_GLOIN_2v1701793	AMF	6	FALSE
AMF_GLOIN_2v1702389	AMF	6	FALSE
AMF_GLOIN_2v1702525	AMF	6	FALSE
AMF_GLOIN_2v1702847	AMF	5	FALSE
AMF_GLOIN_2v1702885	AMF	6	FALSE
AMF_GLOIN_2v1703429	AMF	5	FALSE
AMF_GLOIN_2v1703489	AMF	5	FALSE
AMF_GLOIN_2v1703717	AMF	5	FALSE
AMF_GLOIN_2v1703878	AMF	5	FALSE
AMF_GLOIN_2v1704038	AMF	5	FALSE
AMF_GLOIN_2v1704255	AMF	10	FALSE
AMF_GLOIN_2v1704267	AMF	5	FALSE
AMF_GLOIN_2v1704690	AMF	5	FALSE
AMF_GLOIN_2v1704830	AMF	6	FALSE
AMF_GLOIN_2v1704924	AMF	5	FALSE
AMF_GLOIN_2v1704933	AMF	5	FALSE
AMF_GLOIN_2v1705050	AMF	6	FALSE
AMF_GLOIN_2v1705062	AMF	10	FALSE
AMF_GLOIN_2v1705658	AMF	5	FALSE
AMF_GLOIN_2v1705841	AMF	6	FALSE
AMF_GLOIN_2v1705977	AMF	5	FALSE
AMF_GLOIN_2v1706471	AMF	6	FALSE
AMF_GLOIN_2v1706595	AMF	5	FALSE
AMF_GLOIN_2v1706786	AMF	5	FALSE
AMF_GLOIN_2v1706834	AMF	6	FALSE
AMF_GLOIN_2v1707143	AMF	5	FALSE
AMF_GLOIN_2v1707332	AMF	6	FALSE
AMF_GLOIN_2v1707837	AMF	6	FALSE
AMF_GLOIN_2v1707863	AMF	6	FALSE
AMF_GLOIN_2v1707898	AMF	5	FALSE
AMF_GLOIN_2v1708001	AMF	5	FALSE
AMF_GLOIN_2v1708199	AMF	6	FALSE
AMF_GLOIN_2v1708210	AMF	6	FALSE
AMF_GLOIN_2v1708236	AMF	6	FALSE
AMF_GLOIN_2v1708269	AMF	6	FALSE
AMF_GLOIN_2v1708327	AMF	5	FALSE
AMF_GLOIN_2v1708446	AMF	5	FALSE
AMF_GLOIN_2v1708471	AMF	5	FALSE
AMF_GLOIN_2v1708579	AMF	5	FALSE
AMF_GLOIN_2v1708861	AMF	5	FALSE
AMF_GLOIN_2v1708909	AMF	5	FALSE
AMF_GLOIN_2v1708917	AMF	5	FALSE
AMF_GLOIN_2v1709385	AMF	5	FALSE
AMF_GLOIN_2v1710101	AMF	5	FALSE
AMF_GLOIN_2v1710123	AMF	5	FALSE
AMF_GLOIN_2v1710183	AMF	5	FALSE
AMF_GLOIN_2v1710526	AMF	5	FALSE
AMF_GLOIN_2v1711207	AMF	6	FALSE
AMF_GLOIN_2v1711262	AMF	5	FALSE
AMF_GLOIN_2v1711345	AMF	5	FALSE
AMF_GLOIN_2v1711405	AMF	5	FALSE
AMF_GLOIN_2v1711591	AMF	6	FALSE
AMF_GLOIN_2v1711867	AMF	5	FALSE
AMF_GLOIN_2v1711884	AMF	6	FALSE
AMF_GLOIN_2v1713200	AMF	5	FALSE
AMF_GLOIN_2v1713212	AMF	5	FALSE
AMF_GLOIN_2v1713268	AMF	6	FALSE
AMF_GLOIN_2v1713426	AMF	5	FALSE
AMF_GLOIN_2v1713461	AMF	10	FALSE
AMF_GLOIN_2v1713470	AMF	6	FALSE
AMF_GLOIN_2v1713610	AMF	6	FALSE
AMF_GLOIN_2v1713797	AMF	6	FALSE
AMF_GLOIN_2v1713870	AMF	5	FALSE
AMF_GLOIN_2v1714333	AMF	5	FALSE
AMF_GLOIN_2v1714363	AMF	10	FALSE
AMF_GLOIN_2v1714395	AMF	5	TRUE
AMF_GLOIN_2v1714472	AMF	5	FALSE
AMF_GLOIN_2v1714897	AMF	6	FALSE
AMF_GLOIN_2v1714904	AMF	5	FALSE
AMF_GLOIN_2v1714929	AMF	6	FALSE
AMF_GLOIN_2v1715157	AMF	5	FALSE
AMF_GLOIN_2v1715416	AMF	5	FALSE
AMF_GLOIN_2v1715503	AMF	5	FALSE
AMF_GLOIN_2v1717299	AMF	5	FALSE
AMF_GLOIN_2v1717400	AMF	10	FALSE
AMF_GLOIN_2v1717504	AMF	10	FALSE
AMF_GLOIN_2v1717843	AMF	5	FALSE
AMF_GLOIN_2v1718314	AMF	10	FALSE
AMF_GLOIN_2v1718325	AMF	10	FALSE
AMF_GLOIN_2v1718464	AMF	5	FALSE
AMF_GLOIN_2v1718480	AMF	5	FALSE
AMF_GLOIN_2v1718490	AMF	6	FALSE
AMF_GLOIN_2v1718574	AMF	10	FALSE
AMF_GLOIN_2v1718581	AMF	5	FALSE
AMF_GLOIN_2v1718949	AMF	5	FALSE
AMF_GLOIN_2v1718960	AMF	5	FALSE
AMF_GLOIN_2v1719266	AMF	6	FALSE
AMF_GLOIN_2v1719589	AMF	10	FALSE
AMF_GLOIN_2v1719630	AMF	6	FALSE
AMF_GLOIN_2v1719797	AMF	5	FALSE
AMF_GLOIN_2v1720069	AMF	6	FALSE
AMF_GLOIN_2v1720079	AMF	5	FALSE
AMF_GLOIN_2v1720083	AMF	6	FALSE
AMF_GLOIN_2v1720160	AMF	5	FALSE
AMF_GLOIN_2v1720171	AMF	5	TRUE
AMF_GLOIN_2v1720201	AMF	6	FALSE
AMF_GLOIN_2v1720613	AMF	5	FALSE
AMF_GLOIN_2v1720762	AMF	5	FALSE
AMF_GLOIN_2v1720896	AMF	5	FALSE
AMF_GLOIN_2v1720962	AMF	5	FALSE
AMF_GLOIN_2v1721053	AMF	5	FALSE
AMF_GLOIN_2v1721192	AMF	5	FALSE
AMF_GLOIN_2v1721205	AMF	5	FALSE
AMF_GLOIN_2v1721362	AMF	5	FALSE
AMF_GLOIN_2v1721466	AMF	6	FALSE
AMF_GLOIN_2v1721473	AMF	6	FALSE
AMF_GLOIN_2v1721657	AMF	5	FALSE
AMF_GLOIN_2v1721719	AMF	5	FALSE
AMF_GLOIN_2v1721809	AMF	5	FALSE
AMF_GLOIN_2v1722113	AMF	5	FALSE
AMF_GLOIN_2v1722126	AMF	5	FALSE
AMF_GLOIN_2v1722511	AMF	6	FALSE
AMF_GLOIN_2v1722578	AMF	5	FALSE
AMF_GLOIN_2v1722701	AMF	5	FALSE
AMF_GLOIN_2v1723741	AMF	5	FALSE
AMF_GLOIN_2v1723747	AMF	5	FALSE
AMF_GLOIN_2v1724228	AMF	6	FALSE
AMF_GLOIN_2v1724461	AMF	5	FALSE
AMF_GLOIN_2v1724602	AMF	5	FALSE
AMF_GLOIN_2v1725015	AMF	5	FALSE
AMF_GLOIN_2v1725784	AMF	10	FALSE
AMF_GLOIN_2v1726257	AMF	5	FALSE
AMF_GLOIN_2v1726292	AMF	6	FALSE
AMF_GLOIN_2v1726306	AMF	10	FALSE
AMF_GLOIN_2v1726323	AMF	5	FALSE
AMF_GLOIN_2v1726532	AMF	10	FALSE
AMF_GLOIN_2v1726559	AMF	5	FALSE
AMF_GLOIN_2v1726687	AMF	5	FALSE
AMF_GLOIN_2v1726695	AMF	5	FALSE
AMF_GLOIN_2v1726712	AMF	6	FALSE
AMF_GLOIN_2v1726827	AMF	5	TRUE
AMF_GLOIN_2v1726837	AMF	5	FALSE
AMF_GLOIN_2v1726890	AMF	5	FALSE
AMF_GLOIN_2v1727015	AMF	5	FALSE
AMF_GLOIN_2v1727059	AMF	5	FALSE
AMF_GLOIN_2v1727062	AMF	5	FALSE
AMF_GLOIN_2v1727268	AMF	5	FALSE
AMF_GLOIN_2v1727488	AMF	6	FALSE
AMF_GLOIN_2v1728797	AMF	6	FALSE
AMF_GLOIN_2v1729288	AMF	6	FALSE
AMF_GLOIN_2v1729709	AMF	6	FALSE
AMF_GLOIN_2v1729768	AMF	5	FALSE
AMF_GLOIN_2v1729848	AMF	5	FALSE
AMF_GLOIN_2v1730968	AMF	6	FALSE
AMF_GLOIN_2v1731193	AMF	10	FALSE
AMF_GLOIN_2v1731328	AMF	5	FALSE
AMF_GLOIN_2v1731397	AMF	5	FALSE
AMF_GLOIN_2v1732731	AMF	5	FALSE
AMF_GLOIN_2v1732799	AMF	6	FALSE
AMF_GLOIN_2v1733044	AMF	5	FALSE
AMF_GLOIN_2v1733101	AMF	5	FALSE
AMF_GLOIN_2v1733413	AMF	6	FALSE
AMF_GLOIN_2v1734724	AMF	5	FALSE
AMF_GLOIN_2v1735015	AMF	5	FALSE
AMF_GLOIN_2v1735105	AMF	6	FALSE
AMF_GLOIN_2v1735152	AMF	6	FALSE
AMF_GLOIN_2v1736056	AMF	5	FALSE
AMF_GLOIN_2v1736381	AMF	5	FALSE
AMF_GLOIN_2v1736504	AMF	6	FALSE
AMF_GLOIN_2v1736553	AMF	6	FALSE
AMF_GLOIN_2v1737445	AMF	6	FALSE
AMF_GLOIN_2v1737720	AMF	6	FALSE
AMF_GLOIN_2v1738104	AMF	5	FALSE
AMF_GLOIN_2v1738648	AMF	6	FALSE
AMF_GLOIN_2v1739749	AMF	5	FALSE
AMF_GLOIN_2v1741179	AMF	6	FALSE
AMF_GLOIN_2v1741254	AMF	5	FALSE
AMF_GLOIN_2v1741298	AMF	10	FALSE
AMF_GLOIN_2v1741357	AMF	5	FALSE
AMF_GLOIN_2v1741358	AMF	5	FALSE
AMF_GLOIN_2v1741520	AMF	5	FALSE
AMF_GLOIN_2v1741555	AMF	5	FALSE
AMF_GLOIN_2v1741625	AMF	5	FALSE
AMF_GLOIN_2v1741900	AMF	6	FALSE
AMF_GLOIN_2v1741936	AMF	10	FALSE
AMF_GLOIN_2v1741940	AMF	5	FALSE
AMF_GLOIN_2v1742029	AMF	5	FALSE
AMF_GLOIN_2v1742368	AMF	10	FALSE
AMF_GLOIN_2v1742725	AMF	5	FALSE
AMF_GLOIN_2v1742815	AMF	5	FALSE
AMF_GLOIN_2v1742856	AMF	5	FALSE
AMF_GLOIN_2v1743148	AMF	5	TRUE
AMF_GLOIN_2v1743428	AMF	5	FALSE
AMF_GLOIN_2v1744448	AMF	5	FALSE
AMF_GLOIN_2v1744789	AMF	6	FALSE
AMF_GLOIN_2v1744924	AMF	5	FALSE
AMF_GLOIN_2v1747598	AMF	10	FALSE
AMF_GLOIN_2v1751486	AMF	6	FALSE
AMF_GLOIN_2v1751812	AMF	5	FALSE
AMF_GLOIN_2v1752194	AMF	5	FALSE
AMF_GLOIN_2v1753948	AMF	5	FALSE
AMF_GLOIN_2v1756447	AMF	5	FALSE
AMF_GLOIN_2v1756561	AMF	5	FALSE
AMF_GLOIN_2v1758490	AMF	5	FALSE
AMF_GLOIN_2v1759684	AMF	5	FALSE
AMF_GLOIN_2v1761311	AMF	6	FALSE
AMF_GLOIN_2v1761604	AMF	6	FALSE
AMF_GLOIN_2v1761633	AMF	5	FALSE
AMF_GLOIN_2v1761758	AMF	5	FALSE
AMF_GLOIN_2v1762047	AMF	10	FALSE
AMF_GLOIN_2v1762441	AMF	6	FALSE
AMF_GLOIN_2v1762657	AMF	6	FALSE
AMF_GLOIN_2v1762899	AMF	5	FALSE
AMF_GLOIN_2v1763013	AMF	6	FALSE
AMF_GLOIN_2v1763459	AMF	5	FALSE
AMF_GLOIN_2v1764281	AMF	5	TRUE
AMF_GLOIN_2v1764424	AMF	5	FALSE
AMF_GLOIN_2v1764440	AMF	5	FALSE
AMF_GLOIN_2v1764509	AMF	6	FALSE
AMF_GLOIN_2v1764819	AMF	10	FALSE
AMF_GLOIN_2v1764897	AMF	5	FALSE
AMF_GLOIN_2v1765088	AMF	6	FALSE
AMF_GLOIN_2v1765318	AMF	5	FALSE
AMF_GLOIN_2v1765757	AMF	5	FALSE
AMF_GLOIN_2v1765831	AMF	6	FALSE
AMF_GLOIN_2v1766105	AMF	5	FALSE
AMF_GLOIN_2v1766164	AMF	5	FALSE
AMF_GLOIN_2v1766187	AMF	5	FALSE
AMF_GLOIN_2v1766348	AMF	5	FALSE
AMF_GLOIN_2v1766550	AMF	6	FALSE
AMF_GLOIN_2v1766655	AMF	6	FALSE
AMF_GLOIN_2v1766680	AMF	6	FALSE
AMF_GLOIN_2v1766693	AMF	6	FALSE
AMF_GLOIN_2v1767105	AMF	6	FALSE
AMF_GLOIN_2v1767300	AMF	6	FALSE
AMF_GLOIN_2v1767749	AMF	5	FALSE
AMF_GLOIN_2v1768176	AMF	5	FALSE
AMF_GLOIN_2v1768509	AMF	5	FALSE
AMF_GLOIN_2v1769029	AMF	6	FALSE
AMF_GLOIN_2v1769074	AMF	5	FALSE
AMF_GLOIN_2v1769099	AMF	6	FALSE
AMF_GLOIN_2v1769105	AMF	6	FALSE
AMF_GLOIN_2v1769254	AMF	10	FALSE
AMF_GLOIN_2v1769365	AMF	5	FALSE
AMF_GLOIN_2v1769442	AMF	5	FALSE
AMF_GLOIN_2v1769636	AMF	6	FALSE
AMF_GLOIN_2v1770539	AMF	6	FALSE
AMF_GLOIN_2v1770628	AMF	5	FALSE
AMF_GLOIN_2v1770789	AMF	6	FALSE
AMF_GLOIN_2v1770914	AMF	6	FALSE
AMF_GLOIN_2v1771363	AMF	5	FALSE
AMF_GLOIN_2v1771514	AMF	5	FALSE
AMF_GLOIN_2v1771650	AMF	6	FALSE
AMF_GLOIN_2v1771684	AMF	5	FALSE
AMF_GLOIN_2v1771706	AMF	5	FALSE
AMF_GLOIN_2v1772049	AMF	6	FALSE
AMF_GLOIN_2v1772294	AMF	5	FALSE
AMF_GLOIN_2v1772339	AMF	6	FALSE
AMF_GLOIN_2v1772423	AMF	5	FALSE
AMF_GLOIN_2v1772693	AMF	6	FALSE
AMF_GLOIN_2v1772921	AMF	5	FALSE
AMF_GLOIN_2v1772943	AMF	10	FALSE
AMF_GLOIN_2v1773302	AMF	6	FALSE
AMF_GLOIN_2v1773419	AMF	5	FALSE
AMF_GLOIN_2v1773712	AMF	6	FALSE
AMF_GLOIN_2v1773972	AMF	5	FALSE
AMF_GLOIN_2v1774076	AMF	5	FALSE
AMF_GLOIN_2v1774164	AMF	5	FALSE
AMF_GLOIN_2v1774487	AMF	5	FALSE
AMF_GLOIN_2v1774561	AMF	5	FALSE
AMF_GLOIN_2v1774569	AMF	5	FALSE
AMF_GLOIN_2v1774644	AMF	6	FALSE
AMF_GLOIN_2v1774795	AMF	6	FALSE
AMF_GLOIN_2v1774834	AMF	5	FALSE
AMF_GLOIN_2v1774962	AMF	5	FALSE
AMF_GLOIN_2v1774982	AMF	6	FALSE
AMF_GLOIN_2v1775101	AMF	5	FALSE
AMF_GLOIN_2v1775195	AMF	5	FALSE
AMF_GLOIN_2v1775737	AMF	6	FALSE
AMF_GLOIN_2v1775771	AMF	5	TRUE
AMF_GLOIN_2v1775872	AMF	5	FALSE
AMF_GLOIN_2v1776486	AMF	10	FALSE
AMF_GLOIN_2v1776646	AMF	5	FALSE
AMF_GLOIN_2v1776651	AMF	5	FALSE
AMF_GLOIN_2v1776822	AMF	5	FALSE
AMF_GLOIN_2v1776832	AMF	10	FALSE
AMF_GLOIN_2v1777534	AMF	5	FALSE
AMF_GLOIN_2v1777611	AMF	6	FALSE
AMF_GLOIN_2v1777627	AMF	5	FALSE
AMF_GLOIN_2v1777803	AMF	6	FALSE
AMF_GLOIN_2v1777809	AMF	10	FALSE
AMF_GLOIN_2v1778008	AMF	5	FALSE
AMF_GLOIN_2v1778403	AMF	6	FALSE
AMF_GLOIN_2v1778857	AMF	6	FALSE
AMF_GLOIN_2v1778957	AMF	6	FALSE
AMF_GLOIN_2v1779294	AMF	5	FALSE
AMF_GLOIN_2v1779440	AMF	6	FALSE
AMF_GLOIN_2v1779604	AMF	5	FALSE
AMF_GLOIN_2v1779713	AMF	10	FALSE
AMF_GLOIN_2v1779743	AMF	6	FALSE
AMF_GLOIN_2v1780032	AMF	6	FALSE
AMF_GLOIN_2v1780188	AMF	5	FALSE
AMF_GLOIN_2v1781120	AMF	5	FALSE
AMF_GLOIN_2v1781123	AMF	5	FALSE
AMF_GLOIN_2v1781124	AMF	5	FALSE
AMF_GLOIN_2v1781171	AMF	5	FALSE
AMF_GLOIN_2v1781542	AMF	6	FALSE
AMF_GLOIN_2v1781803	AMF	10	FALSE
AMF_GLOIN_2v1781959	AMF	6	FALSE
AMF_GLOIN_2v1783028	AMF	5	FALSE
AMF_GLOIN_2v1783141	AMF	5	FALSE
AMF_GLOIN_2v1783168	AMF	5	FALSE
AMF_GLOIN_2v1783228	AMF	6	FALSE
AMF_GLOIN_2v1783976	AMF	6	FALSE
AMF_GLOIN_2v1784087	AMF	6	FALSE
AMF_GLOIN_2v1784178	AMF	6	FALSE
AMF_GLOIN_2v1784181	AMF	5	FALSE
AMF_GLOIN_2v1784328	AMF	6	FALSE
AMF_GLOIN_2v1784706	AMF	5	FALSE
AMF_GLOIN_2v1784920	AMF	6	FALSE
AMF_GLOIN_2v1784989	AMF	6	FALSE
AMF_GLOIN_2v1784990	AMF	6	FALSE
AMF_GLOIN_2v1785056	AMF	5	FALSE
AMF_GLOIN_2v1785826	AMF	6	FALSE
AMF_GLOIN_2v1785990	AMF	5	TRUE
AMF_GLOIN_2v1786074	AMF	5	TRUE
AMF_GLOIN_2v1786082	AMF	6	FALSE
AMF_GLOIN_2v1786107	AMF	6	FALSE
AMF_GLOIN_2v1786750	AMF	6	FALSE
AMF_GLOIN_2v1787384	AMF	5	FALSE
AMF_GLOIN_2v1787577	AMF	5	FALSE
AMF_GLOIN_2v1787749	AMF	10	FALSE
AMF_GLOIN_2v1787967	AMF	6	FALSE
AMF_GLOIN_2v1788049	AMF	6	FALSE
AMF_GLOIN_2v1788835	AMF	6	FALSE
AMF_GLOIN_2v1788944	AMF	5	FALSE
AMF_GLOIN_2v1788955	AMF	5	FALSE
AMF_GLOIN_2v1788986	AMF	5	FALSE
AMF_GLOIN_2v1789404	AMF	6	FALSE
AMF_GLOIN_2v1789477	AMF	5	FALSE
AMF_GLOIN_2v1789898	AMF	6	FALSE
AMF_GLOIN_2v1789968	AMF	5	FALSE
AMF_GLOIN_2v1789985	AMF	5	FALSE
AMF_GLOIN_2v1790008	AMF	10	FALSE
AMF_GLOIN_2v1790058	AMF	5	FALSE
AMF_GLOIN_2v1790285	AMF	5	FALSE
AMF_GLOIN_2v1790337	AMF	10	FALSE
AMF_GLOIN_2v1790405	AMF	6	FALSE
AMF_GLOIN_2v1790845	AMF	6	FALSE
AMF_GLOIN_2v1791032	AMF	6	FALSE
AMF_GLOIN_2v1791052	AMF	5	FALSE
AMF_GLOIN_2v1791131	AMF	6	FALSE
AMF_GLOIN_2v1791132	AMF	5	FALSE
AMF_GLOIN_2v1791204	AMF	5	FALSE
AMF_GLOIN_2v1792124	AMF	10	FALSE
AMF_GLOIN_2v1792427	AMF	6	FALSE
AMF_GLOIN_2v1793634	AMF	5	FALSE
AMF_GLOIN_2v1794567	AMF	6	FALSE
AMF_GLOIN_2v1794928	AMF	5	FALSE
AMF_GLOIN_2v1795956	AMF	6	FALSE
AMF_GLOIN_2v1797060	AMF	5	FALSE
AMF_GLOIN_2v1799288	AMF	5	FALSE
AMF_GLOIN_2v1800478	AMF	6	FALSE
AMF_GLOIN_2v1802323	AMF	5	FALSE
AMF_GLOIN_2v1804982	AMF	6	FALSE
AMF_GLOIN_2v1808555	AMF	6	FALSE
AMF_GLOIN_2v1813621	AMF	6	FALSE
AMF_GLOIN_2v1814045	AMF	6	FALSE
AMF_GLOIN_2v1814473	AMF	5	FALSE
AMF_GLOIN_2v1816555	AMF	6	FALSE
AMF_GLOIN_2v1817213	AMF	5	FALSE
AMF_GLOIN_2v1819247	AMF	6	FALSE
AMF_GLOIN_2v1822741	AMF	6	FALSE
AMF_GLOIN_2v1825428	AMF	6	FALSE
AMF_GLOIN_2v1828809	AMF	10	FALSE
AMF_GLOIN_2v1830066	AMF	6	FALSE
AMF_GLOIN_2v1831687	AMF	5	FALSE
AMF_GLOIN_2v1833221	AMF	5	FALSE
AMF_GLOIN_2v1833419	AMF	5	FALSE
AMF_GLOIN_2v1833763	AMF	6	FALSE
AMF_GLOIN_2v1834679	AMF	6	FALSE
AMF_GLOIN_2v1834849	AMF	5	FALSE
AMF_GLOIN_2v1835934	AMF	5	FALSE
AMF_GLOIN_2v1836009	AMF	5	FALSE
AMF_GLOIN_2v1837453	AMF	6	FALSE
AMF_GLOIN_2v1838171	AMF	6	FALSE
AMF_GLOIN_2v1840051	AMF	5	FALSE
AMF_GLOIN_2v1841731	AMF	5	FALSE
AMF_GLOIN_2v1844669	AMF	6	FALSE
AMF_GLOIN_2v1844967	AMF	6	FALSE
AMF_GLOIN_2v1845494	AMF	6	FALSE
AMF_GLOIN_2v1845638	AMF	10	FALSE
AMF_GLOIN_2v1846143	AMF	6	FALSE
AMF_GLOIN_2v1846234	AMF	10	FALSE
AMF_GLOIN_2v1846543	AMF	5	FALSE
AMF_GLOIN_2v1847125	AMF	5	FALSE
AMF_GLOIN_2v1848416	AMF	10	FALSE
AMF_GLOIN_2v1848847	AMF	10	FALSE
AMF_GLOIN_2v1848916	AMF	6	FALSE
AMF_GLOIN_2v1848958	AMF	6	FALSE
AMF_GLOIN_2v1851977	AMF	5	FALSE
AMF_GLOIN_2v1852081	AMF	10	FALSE
AMF_GLOIN_2v1853366	AMF	5	FALSE
AMF_GLOIN_2v1853966	AMF	6	FALSE
AMF_GLOIN_2v1855700	AMF	10	FALSE
AMF_GLOIN_2v1856648	AMF	10	FALSE
AMF_GLOIN_2v1858606	AMF	5	FALSE
AMF_GLOIN_2v1859145	AMF	5	FALSE
AMF_GLOIN_2v1860778	AMF	6	FALSE
AMF_GLOIN_2v1860845	AMF	5	FALSE
AMF_GLOIN_2v1861408	AMF	5	FALSE
AMF_GLOIN_2v1861940	AMF	5	FALSE
AMF_GLOIN_2v1862056	AMF	5	FALSE
AMF_GLOIN_2v1862224	AMF	5	FALSE
AMF_GLOIN_2v1863502	AMF	6	FALSE
AMF_GLOIN_2v1864228	AMF	5	FALSE
AMF_GLOIN_2v1867107	AMF	5	FALSE
AMF_GLOIN_2v1867954	AMF	5	FALSE
AMF_GLOIN_2v1867976	AMF	6	FALSE
AMF_GLOIN_2v1868591	AMF	6	FALSE
AMF_GLOIN_2v1868886	AMF	6	FALSE
AMF_GLOIN_2v1868966	AMF	6	FALSE
AMF_GLOIN_2v1869003	AMF	10	FALSE
AMF_GLOIN_2v1870117	AMF	10	FALSE
AMF_GLOIN_2v1870375	AMF	10	FALSE
AMF_GLOIN_2v1870586	AMF	5	FALSE
AMF_GLOIN_2v1871032	AMF	5	FALSE
AMF_GLOIN_2v1871370	AMF	5	FALSE
AMF_GLOIN_2v1871769	AMF	5	FALSE
AMF_GLOIN_2v1871944	AMF	6	FALSE
AMF_GLOIN_2v1872293	AMF	5	FALSE
AMF_GLOIN_2v1872398	AMF	10	FALSE
AMF_GLOIN_2v1874161	AMF	6	FALSE
AMF_GLOIN_2v1874324	AMF	6	FALSE
AMF_GLOIN_2v1875223	AMF	5	FALSE
AMF_GLOIN_2v1875424	AMF	10	FALSE
AMF_GLOIN_2v1875677	AMF	6	FALSE
AMF_GLOIN_2v1875868	AMF	5	FALSE
AMF_GLOIN_2v1876178	AMF	10	FALSE
AMF_GLOIN_2v1876370	AMF	10	FALSE
AMF_GLOIN_2v1876588	AMF	5	FALSE
AMF_GLOIN_2v1878079	AMF	6	FALSE
AMF_GLOIN_2v187841	AMF	5	FALSE
AMF_GLOIN_2v1878676	AMF	5	FALSE
AMF_GLOIN_2v1879158	AMF	6	FALSE
AMF_GLOIN_2v1879176	AMF	6	FALSE
AMF_GLOIN_2v1879410	AMF	5	FALSE
AMF_GLOIN_2v1879588	AMF	6	FALSE
AMF_GLOIN_2v1881080	AMF	10	FALSE
AMF_GLOIN_2v1881475	AMF	5	FALSE
AMF_GLOIN_2v1881801	AMF	5	FALSE
AMF_GLOIN_2v1882795	AMF	6	FALSE
AMF_GLOIN_2v1882991	AMF	5	FALSE
AMF_GLOIN_2v1883106	AMF	6	FALSE
AMF_GLOIN_2v1883205	AMF	6	FALSE
AMF_GLOIN_2v1883572	AMF	5	FALSE
AMF_GLOIN_2v1883856	AMF	6	FALSE
AMF_GLOIN_2v1884800	AMF	10	FALSE
AMF_GLOIN_2v1884825	AMF	6	FALSE
AMF_GLOIN_2v1885323	AMF	6	FALSE
AMF_GLOIN_2v18884	AMF	5	FALSE
AMF_GLOIN_2v188984	AMF	5	FALSE
AMF_GLOIN_2v196151	AMF	5	FALSE
AMF_GLOIN_2v196435	AMF	5	FALSE
AMF_GLOIN_2v196436	AMF	5	FALSE
AMF_GLOIN_2v202399	AMF	5	FALSE
AMF_GLOIN_2v204384	AMF	5	FALSE
AMF_GLOIN_2v205580	AMF	5	FALSE
AMF_GLOIN_2v210141	AMF	6	FALSE
AMF_GLOIN_2v211208	AMF	6	FALSE
AMF_GLOIN_2v230681	AMF	6	FALSE
AMF_GLOIN_2v231545	AMF	6	FALSE
AMF_GLOIN_2v244028	AMF	5	TRUE
AMF_GLOIN_2v256079	AMF	6	FALSE
AMF_GLOIN_2v256789	AMF	5	FALSE
AMF_GLOIN_2v278480	AMF	10	FALSE
AMF_GLOIN_2v287822	AMF	5	FALSE
AMF_GLOIN_2v289076	AMF	5	FALSE
AMF_GLOIN_2v290539	AMF	10	FALSE
AMF_GLOIN_2v301455	AMF	5	FALSE
AMF_GLOIN_2v324232	AMF	6	FALSE
AMF_GLOIN_2v33149	AMF	6	FALSE
AMF_GLOIN_2v346564	AMF	5	FALSE
AMF_GLOIN_2v346597	AMF	6	FALSE
AMF_GLOIN_2v348239	AMF	5	FALSE
AMF_GLOIN_2v357575	AMF	10	FALSE
AMF_GLOIN_2v370318	AMF	6	FALSE
AMF_GLOIN_2v400131	AMF	10	FALSE
AMF_GLOIN_2v402105	AMF	6	FALSE
AMF_GLOIN_2v426830	AMF	5	FALSE
AMF_GLOIN_2v446758	AMF	6	FALSE
AMF_GLOIN_2v450627	AMF	5	FALSE
AMF_GLOIN_2v450644	AMF	5	FALSE
AMF_GLOIN_2v46146	AMF	5	FALSE
AMF_GLOIN_2v46987	AMF	6	FALSE
AMF_GLOIN_2v476033	AMF	5	FALSE
AMF_GLOIN_2v506832	AMF	5	FALSE
AMF_GLOIN_2v51443	AMF	5	FALSE
AMF_GLOIN_2v517236	AMF	5	FALSE
AMF_GLOIN_2v517429	AMF	5	FALSE
AMF_GLOIN_2v526484	AMF	6	FALSE
AMF_GLOIN_2v53086	AMF	6	FALSE
AMF_GLOIN_2v534159	AMF	5	FALSE
AMF_GLOIN_2v53737	AMF	6	FALSE
AMF_GLOIN_2v543985	AMF	6	FALSE
AMF_GLOIN_2v544741	AMF	6	FALSE
AMF_GLOIN_2v583010	AMF	5	FALSE
AMF_GLOIN_2v594904	AMF	5	FALSE
AMF_GLOIN_2v610490	AMF	5	FALSE
AMF_GLOIN_2v618031	AMF	10	FALSE
AMF_GLOIN_2v620546	AMF	5	FALSE
AMF_GLOIN_2v620583	AMF	5	FALSE
AMF_GLOIN_2v632527	AMF	5	FALSE
AMF_GLOIN_2v64795	AMF	5	FALSE
AMF_GLOIN_2v654938	AMF	10	FALSE
AMF_GLOIN_2v662508	AMF	5	FALSE
AMF_GLOIN_2v665767	AMF	5	TRUE
AMF_GLOIN_2v67533	AMF	10	FALSE
AMF_GLOIN_2v689481	AMF	5	FALSE
AMF_GLOIN_2v697659	AMF	5	FALSE
AMF_GLOIN_2v702317	AMF	5	FALSE
AMF_GLOIN_2v717012	AMF	5	FALSE
AMF_GLOIN_2v737185	AMF	5	FALSE
AMF_GLOIN_2v738109	AMF	5	FALSE
AMF_GLOIN_2v741538	AMF	5	FALSE
AMF_GLOIN_2v741812	AMF	6	FALSE
AMF_GLOIN_2v756420	AMF	5	FALSE
AMF_GLOIN_2v76828	AMF	5	FALSE
AMF_GLOIN_2v775800	AMF	6	FALSE
AMF_GLOIN_2v782003	AMF	5	FALSE
AMF_GLOIN_2v792027	AMF	5	FALSE
AMF_GLOIN_2v804750	AMF	5	FALSE
AMF_GLOIN_2v811172	AMF	10	FALSE
AMF_GLOIN_2v814911	AMF	5	FALSE
AMF_GLOIN_2v815234	AMF	5	FALSE
AMF_GLOIN_2v816218	AMF	5	FALSE
AMF_GLOIN_2v819825	AMF	6	FALSE
AMF_GLOIN_2v822531	AMF	5	FALSE
AMF_GLOIN_2v823305	AMF	6	FALSE
AMF_GLOIN_2v825672	AMF	5	FALSE
AMF_GLOIN_2v842553	AMF	5	FALSE
AMF_GLOIN_2v847705	AMF	10	FALSE
AMF_GLOIN_2v850750	AMF	5	FALSE
AMF_GLOIN_2v860310	AMF	5	FALSE
AMF_GLOIN_2v860363	AMF	5	FALSE
AMF_GLOIN_2v861248	AMF	5	FALSE
AMF_GLOIN_2v862475	AMF	5	FALSE
AMF_GLOIN_2v864200	AMF	6	FALSE
AMF_GLOIN_2v921480	AMF	6	FALSE
AMF_GLOIN_2v922710	AMF	5	FALSE
AMF_GLOIN_2v945241	AMF	10	FALSE
AMF_GLOIN_2v96359	AMF	10	FALSE
AMF_GLOIN_2v971331	AMF	5	FALSE
AMF_GLOIN_2v971975	AMF	6	FALSE
AMF_GLOIN_2v972764	AMF	5	FALSE
AMF_GLOIN_2v974374	AMF	5	FALSE
AMF_GLOIN_2v977967	AMF	6	FALSE
AMF_GLOIN_2v979944	AMF	6	FALSE
AMF_GLOIN_2v981604	AMF	6	FALSE
AMF_GLOIN_2v996978	AMF	5	FALSE
maize_LOC100216892	maize	5	FALSE
maize_LOC100273092	maize	5	FALSE
maize_LOC100275707	maize	10	FALSE
maize_LOC100279880	maize	5	FALSE
maize_LOC100280983	maize	5	FALSE
maize_LOC100284067	maize	10	FALSE
maize_LOC100284213	maize	5	FALSE
maize_LOC100284328	maize	5	FALSE
maize_LOC100284337	maize	10	FALSE
maize_LOC100284692	maize	5	FALSE
maize_LOC100303907	maize	6	FALSE
maize_LOC100383234	maize	5	FALSE
maize_LOC100501865	maize	5	FALSE
maize_LOC103629966	maize	5	FALSE
maize_LOC103632597	maize	5	FALSE
maize_LOC103632967	maize	5	FALSE
maize_LOC103638252	maize	5	FALSE
maize_LOC103641218	maize	5	FALSE
maize_LOC103644299	maize	6	FALSE
maize_LOC103646794	maize	5	FALSE
maize_LOC103647445	maize	5	FALSE
maize_LOC103648352	maize	5	FALSE
maize_LOC103649762	maize	6	FALSE
maize_LOC103650979	maize	5	FALSE
maize_LOC103653151	maize	5	FALSE
maize_LOC109940159	maize	5	FALSE
maize_LOC109945364	maize	10	FALSE
maize_LOC109945653	maize	5	FALSE
maize_LOC110485082	maize	5	FALSE
maize_LOC732788	maize	5	FALSE
maize_LOC732842	maize	5	FALSE
microbiome_A1SNJ0	microbiome	5	FALSE
microbiome_A0A1D1XH07	microbiome	5	FALSE
microbiome_A0A1Y2C0Z2	microbiome	5	FALSE
microbiome_A0A517SGS1	microbiome	10	FALSE
microbiome_C7EXJ7	microbiome	5	FALSE
microbiome_B7FDJ2	microbiome	5	FALSE
microbiome_A0A1D1YMG5	microbiome	5	FALSE
microbiome_Q65A99	microbiome	6	FALSE
microbiome_A0A1D1ZAG2	microbiome	5	FALSE
microbiome_A0A1D1Y6D9	microbiome	5	FALSE
microbiome_A4QMP6	microbiome	5	FALSE
microbiome_A0A1D1XV40	microbiome	5	FALSE

## Sheet: C2_multikingdom_geneclusters
gene	origin	cluster	is_AMF_hub
AMF_GLOIN_2v1004476	AMF	1	FALSE
AMF_GLOIN_2v1011575	AMF	3	FALSE
AMF_GLOIN_2v1049685	AMF	3	FALSE
AMF_GLOIN_2v1057638	AMF	13	FALSE
AMF_GLOIN_2v108838	AMF	13	FALSE
AMF_GLOIN_2v1101511	AMF	13	FALSE
AMF_GLOIN_2v110309	AMF	1	FALSE
AMF_GLOIN_2v1109107	AMF	16	FALSE
AMF_GLOIN_2v110950	AMF	1	TRUE
AMF_GLOIN_2v1110579	AMF	17	FALSE
AMF_GLOIN_2v1131131	AMF	1	FALSE
AMF_GLOIN_2v1131795	AMF	17	FALSE
AMF_GLOIN_2v1158415	AMF	13	FALSE
AMF_GLOIN_2v1165778	AMF	17	FALSE
AMF_GLOIN_2v1169154	AMF	17	FALSE
AMF_GLOIN_2v1423783	AMF	17	FALSE
AMF_GLOIN_2v1425116	AMF	1	FALSE
AMF_GLOIN_2v1425527	AMF	3	FALSE
AMF_GLOIN_2v1429547	AMF	3	FALSE
AMF_GLOIN_2v1430230	AMF	3	FALSE
AMF_GLOIN_2v1436990	AMF	17	FALSE
AMF_GLOIN_2v1440884	AMF	17	FALSE
AMF_GLOIN_2v144191	AMF	13	FALSE
AMF_GLOIN_2v1443283	AMF	13	FALSE
AMF_GLOIN_2v1445819	AMF	16	FALSE
AMF_GLOIN_2v1446365	AMF	13	FALSE
AMF_GLOIN_2v1446426	AMF	13	FALSE
AMF_GLOIN_2v1447494	AMF	16	FALSE
AMF_GLOIN_2v1448557	AMF	17	FALSE
AMF_GLOIN_2v1448908	AMF	13	FALSE
AMF_GLOIN_2v1449543	AMF	3	FALSE
AMF_GLOIN_2v1449962	AMF	17	FALSE
AMF_GLOIN_2v1450380	AMF	3	FALSE
AMF_GLOIN_2v1450563	AMF	13	FALSE
AMF_GLOIN_2v1450731	AMF	1	FALSE
AMF_GLOIN_2v1450787	AMF	17	FALSE
AMF_GLOIN_2v1451351	AMF	1	FALSE
AMF_GLOIN_2v1451357	AMF	17	FALSE
AMF_GLOIN_2v1451517	AMF	17	FALSE
AMF_GLOIN_2v1452000	AMF	16	FALSE
AMF_GLOIN_2v1452033	AMF	1	FALSE
AMF_GLOIN_2v1452378	AMF	1	FALSE
AMF_GLOIN_2v1452594	AMF	3	FALSE
AMF_GLOIN_2v1452637	AMF	17	FALSE
AMF_GLOIN_2v1452696	AMF	1	FALSE
AMF_GLOIN_2v1452774	AMF	13	FALSE
AMF_GLOIN_2v1453134	AMF	3	FALSE
AMF_GLOIN_2v1453214	AMF	3	FALSE
AMF_GLOIN_2v1453410	AMF	16	FALSE
AMF_GLOIN_2v1453695	AMF	1	FALSE
AMF_GLOIN_2v1453831	AMF	17	FALSE
AMF_GLOIN_2v1453866	AMF	3	FALSE
AMF_GLOIN_2v1453914	AMF	13	FALSE
AMF_GLOIN_2v1454300	AMF	17	FALSE
AMF_GLOIN_2v1454446	AMF	3	FALSE
AMF_GLOIN_2v1454619	AMF	16	FALSE
AMF_GLOIN_2v1454633	AMF	13	FALSE
AMF_GLOIN_2v1455783	AMF	17	FALSE
AMF_GLOIN_2v1456038	AMF	17	FALSE
AMF_GLOIN_2v1456475	AMF	17	FALSE
AMF_GLOIN_2v1456868	AMF	13	FALSE
AMF_GLOIN_2v1456887	AMF	16	FALSE
AMF_GLOIN_2v1457765	AMF	13	FALSE
AMF_GLOIN_2v1458311	AMF	3	FALSE
AMF_GLOIN_2v1458393	AMF	17	FALSE
AMF_GLOIN_2v1458729	AMF	17	FALSE
AMF_GLOIN_2v1459062	AMF	3	FALSE
AMF_GLOIN_2v1459139	AMF	3	FALSE
AMF_GLOIN_2v1459173	AMF	17	FALSE
AMF_GLOIN_2v1459445	AMF	1	FALSE
AMF_GLOIN_2v1459790	AMF	3	FALSE
AMF_GLOIN_2v1459990	AMF	17	FALSE
AMF_GLOIN_2v1460411	AMF	13	FALSE
AMF_GLOIN_2v1460728	AMF	13	FALSE
AMF_GLOIN_2v1460922	AMF	3	FALSE
AMF_GLOIN_2v1461262	AMF	17	FALSE
AMF_GLOIN_2v1461341	AMF	3	FALSE
AMF_GLOIN_2v1461367	AMF	3	FALSE
AMF_GLOIN_2v1461602	AMF	13	FALSE
AMF_GLOIN_2v1462414	AMF	17	FALSE
AMF_GLOIN_2v1463161	AMF	17	FALSE
AMF_GLOIN_2v1463400	AMF	1	FALSE
AMF_GLOIN_2v1463459	AMF	1	FALSE
AMF_GLOIN_2v1463764	AMF	17	FALSE
AMF_GLOIN_2v1464247	AMF	17	FALSE
AMF_GLOIN_2v1464550	AMF	13	FALSE
AMF_GLOIN_2v1465086	AMF	3	FALSE
AMF_GLOIN_2v1465249	AMF	17	FALSE
AMF_GLOIN_2v1465605	AMF	17	FALSE
AMF_GLOIN_2v1465974	AMF	13	FALSE
AMF_GLOIN_2v1466044	AMF	13	FALSE
AMF_GLOIN_2v1466189	AMF	1	FALSE
AMF_GLOIN_2v1466758	AMF	13	FALSE
AMF_GLOIN_2v1466933	AMF	17	FALSE
AMF_GLOIN_2v1467499	AMF	16	FALSE
AMF_GLOIN_2v1467571	AMF	13	FALSE
AMF_GLOIN_2v1467740	AMF	13	FALSE
AMF_GLOIN_2v1467785	AMF	17	FALSE
AMF_GLOIN_2v1468247	AMF	17	FALSE
AMF_GLOIN_2v1468733	AMF	13	FALSE
AMF_GLOIN_2v1469594	AMF	17	FALSE
AMF_GLOIN_2v1470680	AMF	13	FALSE
AMF_GLOIN_2v1470764	AMF	1	FALSE
AMF_GLOIN_2v1470770	AMF	16	FALSE
AMF_GLOIN_2v1470950	AMF	17	FALSE
AMF_GLOIN_2v1470985	AMF	17	FALSE
AMF_GLOIN_2v1471845	AMF	13	FALSE
AMF_GLOIN_2v1471898	AMF	17	FALSE
AMF_GLOIN_2v1472166	AMF	13	FALSE
AMF_GLOIN_2v1472304	AMF	1	FALSE
AMF_GLOIN_2v1472440	AMF	1	FALSE
AMF_GLOIN_2v1472710	AMF	13	FALSE
AMF_GLOIN_2v1473134	AMF	17	FALSE
AMF_GLOIN_2v1473275	AMF	16	FALSE
AMF_GLOIN_2v1473345	AMF	16	FALSE
AMF_GLOIN_2v1473874	AMF	1	FALSE
AMF_GLOIN_2v1473918	AMF	17	FALSE
AMF_GLOIN_2v1474244	AMF	17	FALSE
AMF_GLOIN_2v1474439	AMF	3	FALSE
AMF_GLOIN_2v1474867	AMF	17	FALSE
AMF_GLOIN_2v1475340	AMF	1	FALSE
AMF_GLOIN_2v1475370	AMF	16	FALSE
AMF_GLOIN_2v1475432	AMF	17	FALSE
AMF_GLOIN_2v1475878	AMF	3	FALSE
AMF_GLOIN_2v1475960	AMF	17	FALSE
AMF_GLOIN_2v1475977	AMF	16	FALSE
AMF_GLOIN_2v1476137	AMF	1	FALSE
AMF_GLOIN_2v1476208	AMF	13	FALSE
AMF_GLOIN_2v1476395	AMF	16	FALSE
AMF_GLOIN_2v1476600	AMF	13	FALSE
AMF_GLOIN_2v1476826	AMF	17	FALSE
AMF_GLOIN_2v1476828	AMF	16	FALSE
AMF_GLOIN_2v1476830	AMF	3	FALSE
AMF_GLOIN_2v1477279	AMF	17	FALSE
AMF_GLOIN_2v1477353	AMF	16	FALSE
AMF_GLOIN_2v1477749	AMF	17	FALSE
AMF_GLOIN_2v1477994	AMF	16	FALSE
AMF_GLOIN_2v1478052	AMF	17	FALSE
AMF_GLOIN_2v1479357	AMF	17	FALSE
AMF_GLOIN_2v1479538	AMF	3	FALSE
AMF_GLOIN_2v1479627	AMF	3	FALSE
AMF_GLOIN_2v1479744	AMF	3	FALSE
AMF_GLOIN_2v1479766	AMF	17	FALSE
AMF_GLOIN_2v1479946	AMF	17	FALSE
AMF_GLOIN_2v1480555	AMF	3	FALSE
AMF_GLOIN_2v1480653	AMF	3	FALSE
AMF_GLOIN_2v1480835	AMF	3	FALSE
AMF_GLOIN_2v1481132	AMF	13	FALSE
AMF_GLOIN_2v1481134	AMF	3	FALSE
AMF_GLOIN_2v1481186	AMF	3	FALSE
AMF_GLOIN_2v1481190	AMF	3	FALSE
AMF_GLOIN_2v1481564	AMF	3	FALSE
AMF_GLOIN_2v1481863	AMF	17	FALSE
AMF_GLOIN_2v1482001	AMF	3	FALSE
AMF_GLOIN_2v1482172	AMF	16	FALSE
AMF_GLOIN_2v1483026	AMF	16	FALSE
AMF_GLOIN_2v1483751	AMF	16	FALSE
AMF_GLOIN_2v1484009	AMF	13	FALSE
AMF_GLOIN_2v1484032	AMF	13	FALSE
AMF_GLOIN_2v1484449	AMF	13	FALSE
AMF_GLOIN_2v1485037	AMF	1	FALSE
AMF_GLOIN_2v1485446	AMF	17	FALSE
AMF_GLOIN_2v1485454	AMF	3	FALSE
AMF_GLOIN_2v1487000	AMF	3	FALSE
AMF_GLOIN_2v1488104	AMF	13	FALSE
AMF_GLOIN_2v1488326	AMF	16	FALSE
AMF_GLOIN_2v1489151	AMF	13	FALSE
AMF_GLOIN_2v1490054	AMF	17	FALSE
AMF_GLOIN_2v1490230	AMF	16	FALSE
AMF_GLOIN_2v1490238	AMF	3	FALSE
AMF_GLOIN_2v1490255	AMF	17	FALSE
AMF_GLOIN_2v1490265	AMF	17	FALSE
AMF_GLOIN_2v1490425	AMF	17	FALSE
AMF_GLOIN_2v1490750	AMF	16	FALSE
AMF_GLOIN_2v1490964	AMF	3	FALSE
AMF_GLOIN_2v1491174	AMF	13	FALSE
AMF_GLOIN_2v1491454	AMF	17	FALSE
AMF_GLOIN_2v1491471	AMF	3	FALSE
AMF_GLOIN_2v1491515	AMF	13	FALSE
AMF_GLOIN_2v1493009	AMF	13	FALSE
AMF_GLOIN_2v1493216	AMF	3	FALSE
AMF_GLOIN_2v1493999	AMF	17	FALSE
AMF_GLOIN_2v1494620	AMF	17	FALSE
AMF_GLOIN_2v1495431	AMF	16	FALSE
AMF_GLOIN_2v1495512	AMF	3	FALSE
AMF_GLOIN_2v1495541	AMF	17	FALSE
AMF_GLOIN_2v1495711	AMF	13	FALSE
AMF_GLOIN_2v1495874	AMF	17	FALSE
AMF_GLOIN_2v1496049	AMF	3	FALSE
AMF_GLOIN_2v1496175	AMF	16	FALSE
AMF_GLOIN_2v1496577	AMF	1	FALSE
AMF_GLOIN_2v1496814	AMF	13	FALSE
AMF_GLOIN_2v1496987	AMF	13	FALSE
AMF_GLOIN_2v1496992	AMF	13	FALSE
AMF_GLOIN_2v1497083	AMF	16	FALSE
AMF_GLOIN_2v1497092	AMF	3	FALSE
AMF_GLOIN_2v1497160	AMF	17	FALSE
AMF_GLOIN_2v1497279	AMF	16	FALSE
AMF_GLOIN_2v1497389	AMF	3	FALSE
AMF_GLOIN_2v1498193	AMF	13	FALSE
AMF_GLOIN_2v1498841	AMF	3	FALSE
AMF_GLOIN_2v1498887	AMF	3	FALSE
AMF_GLOIN_2v1499445	AMF	16	FALSE
AMF_GLOIN_2v1499453	AMF	1	FALSE
AMF_GLOIN_2v1499575	AMF	13	FALSE
AMF_GLOIN_2v1499894	AMF	1	TRUE
AMF_GLOIN_2v1500310	AMF	13	FALSE
AMF_GLOIN_2v1500490	AMF	17	FALSE
AMF_GLOIN_2v1500860	AMF	17	FALSE
AMF_GLOIN_2v1501161	AMF	17	FALSE
AMF_GLOIN_2v1502793	AMF	16	FALSE
AMF_GLOIN_2v1502861	AMF	3	FALSE
AMF_GLOIN_2v1502997	AMF	16	FALSE
AMF_GLOIN_2v1503044	AMF	13	FALSE
AMF_GLOIN_2v1503082	AMF	17	FALSE
AMF_GLOIN_2v1503683	AMF	3	FALSE
AMF_GLOIN_2v1504162	AMF	3	FALSE
AMF_GLOIN_2v1505095	AMF	17	FALSE
AMF_GLOIN_2v1505111	AMF	17	FALSE
AMF_GLOIN_2v1505136	AMF	1	FALSE
AMF_GLOIN_2v1505446	AMF	1	FALSE
AMF_GLOIN_2v1505701	AMF	17	FALSE
AMF_GLOIN_2v1505734	AMF	17	FALSE
AMF_GLOIN_2v1506110	AMF	17	FALSE
AMF_GLOIN_2v1506733	AMF	13	FALSE
AMF_GLOIN_2v1506770	AMF	17	FALSE
AMF_GLOIN_2v1506985	AMF	3	FALSE
AMF_GLOIN_2v1506992	AMF	16	FALSE
AMF_GLOIN_2v1507105	AMF	13	FALSE
AMF_GLOIN_2v1507238	AMF	1	FALSE
AMF_GLOIN_2v1507926	AMF	17	FALSE
AMF_GLOIN_2v1508605	AMF	17	FALSE
AMF_GLOIN_2v1508761	AMF	1	FALSE
AMF_GLOIN_2v1508807	AMF	17	FALSE
AMF_GLOIN_2v1509066	AMF	16	FALSE
AMF_GLOIN_2v1509124	AMF	1	FALSE
AMF_GLOIN_2v1509222	AMF	3	FALSE
AMF_GLOIN_2v1509358	AMF	13	FALSE
AMF_GLOIN_2v1509430	AMF	16	FALSE
AMF_GLOIN_2v1509436	AMF	13	FALSE
AMF_GLOIN_2v1509441	AMF	17	FALSE
AMF_GLOIN_2v1509463	AMF	3	FALSE
AMF_GLOIN_2v1509494	AMF	17	FALSE
AMF_GLOIN_2v1510375	AMF	17	FALSE
AMF_GLOIN_2v1510688	AMF	3	FALSE
AMF_GLOIN_2v1511092	AMF	3	FALSE
AMF_GLOIN_2v1511099	AMF	16	FALSE
AMF_GLOIN_2v1512525	AMF	1	FALSE
AMF_GLOIN_2v1513750	AMF	13	FALSE
AMF_GLOIN_2v1514537	AMF	16	FALSE
AMF_GLOIN_2v1514563	AMF	3	FALSE
AMF_GLOIN_2v1514761	AMF	17	FALSE
AMF_GLOIN_2v1514816	AMF	1	FALSE
AMF_GLOIN_2v1514961	AMF	13	FALSE
AMF_GLOIN_2v1515089	AMF	17	FALSE
AMF_GLOIN_2v1515130	AMF	17	FALSE
AMF_GLOIN_2v1515155	AMF	3	FALSE
AMF_GLOIN_2v1515368	AMF	13	FALSE
AMF_GLOIN_2v1517084	AMF	17	FALSE
AMF_GLOIN_2v1517748	AMF	17	FALSE
AMF_GLOIN_2v1517813	AMF	17	FALSE
AMF_GLOIN_2v1517834	AMF	13	FALSE
AMF_GLOIN_2v1518913	AMF	1	FALSE
AMF_GLOIN_2v1519920	AMF	3	FALSE
AMF_GLOIN_2v1520244	AMF	3	FALSE
AMF_GLOIN_2v1520268	AMF	3	FALSE
AMF_GLOIN_2v1520285	AMF	17	FALSE
AMF_GLOIN_2v1520822	AMF	3	FALSE
AMF_GLOIN_2v1521078	AMF	3	FALSE
AMF_GLOIN_2v1521184	AMF	3	FALSE
AMF_GLOIN_2v1521273	AMF	17	FALSE
AMF_GLOIN_2v1521277	AMF	17	FALSE
AMF_GLOIN_2v1521292	AMF	16	FALSE
AMF_GLOIN_2v1521588	AMF	17	FALSE
AMF_GLOIN_2v1521593	AMF	17	FALSE
AMF_GLOIN_2v1521698	AMF	17	FALSE
AMF_GLOIN_2v1521812	AMF	17	FALSE
AMF_GLOIN_2v1521837	AMF	17	FALSE
AMF_GLOIN_2v1521912	AMF	17	FALSE
AMF_GLOIN_2v1522888	AMF	17	FALSE
AMF_GLOIN_2v1523210	AMF	16	FALSE
AMF_GLOIN_2v1523507	AMF	13	FALSE
AMF_GLOIN_2v1524106	AMF	1	FALSE
AMF_GLOIN_2v1524489	AMF	16	FALSE
AMF_GLOIN_2v1524528	AMF	17	FALSE
AMF_GLOIN_2v1524589	AMF	3	FALSE
AMF_GLOIN_2v1524612	AMF	13	FALSE
AMF_GLOIN_2v1524617	AMF	17	FALSE
AMF_GLOIN_2v1524872	AMF	13	FALSE
AMF_GLOIN_2v1525050	AMF	16	FALSE
AMF_GLOIN_2v1525069	AMF	16	FALSE
AMF_GLOIN_2v1525617	AMF	17	FALSE
AMF_GLOIN_2v1525622	AMF	3	FALSE
AMF_GLOIN_2v1525681	AMF	3	FALSE
AMF_GLOIN_2v1526935	AMF	1	FALSE
AMF_GLOIN_2v1526958	AMF	17	FALSE
AMF_GLOIN_2v1527057	AMF	1	FALSE
AMF_GLOIN_2v1527065	AMF	16	FALSE
AMF_GLOIN_2v1527549	AMF	13	FALSE
AMF_GLOIN_2v1527567	AMF	16	FALSE
AMF_GLOIN_2v1527573	AMF	1	FALSE
AMF_GLOIN_2v1528221	AMF	1	FALSE
AMF_GLOIN_2v1528629	AMF	17	FALSE
AMF_GLOIN_2v1529058	AMF	16	FALSE
AMF_GLOIN_2v1529066	AMF	13	FALSE
AMF_GLOIN_2v1529160	AMF	3	FALSE
AMF_GLOIN_2v1529178	AMF	3	FALSE
AMF_GLOIN_2v1529232	AMF	3	FALSE
AMF_GLOIN_2v1529299	AMF	17	FALSE
AMF_GLOIN_2v1529317	AMF	13	FALSE
AMF_GLOIN_2v1529350	AMF	3	FALSE
AMF_GLOIN_2v1529380	AMF	17	FALSE
AMF_GLOIN_2v1529499	AMF	17	FALSE
AMF_GLOIN_2v1529594	AMF	3	FALSE
AMF_GLOIN_2v1529638	AMF	17	FALSE
AMF_GLOIN_2v1532048	AMF	17	FALSE
AMF_GLOIN_2v1532067	AMF	17	FALSE
AMF_GLOIN_2v1532581	AMF	1	FALSE
AMF_GLOIN_2v1532591	AMF	17	FALSE
AMF_GLOIN_2v1532722	AMF	17	FALSE
AMF_GLOIN_2v1532743	AMF	13	FALSE
AMF_GLOIN_2v1533331	AMF	13	FALSE
AMF_GLOIN_2v1533335	AMF	13	FALSE
AMF_GLOIN_2v1533425	AMF	17	FALSE
AMF_GLOIN_2v1533636	AMF	13	FALSE
AMF_GLOIN_2v1533887	AMF	17	FALSE
AMF_GLOIN_2v1534030	AMF	13	FALSE
AMF_GLOIN_2v1534100	AMF	1	FALSE
AMF_GLOIN_2v1534913	AMF	17	FALSE
AMF_GLOIN_2v1535605	AMF	3	FALSE
AMF_GLOIN_2v1536599	AMF	1	FALSE
AMF_GLOIN_2v1537159	AMF	17	FALSE
AMF_GLOIN_2v1537169	AMF	3	FALSE
AMF_GLOIN_2v1537192	AMF	16	FALSE
AMF_GLOIN_2v1537270	AMF	16	FALSE
AMF_GLOIN_2v1537306	AMF	3	FALSE
AMF_GLOIN_2v1537345	AMF	13	FALSE
AMF_GLOIN_2v1537428	AMF	13	FALSE
AMF_GLOIN_2v1537578	AMF	17	FALSE
AMF_GLOIN_2v1537777	AMF	13	FALSE
AMF_GLOIN_2v1537829	AMF	1	FALSE
AMF_GLOIN_2v1537931	AMF	3	FALSE
AMF_GLOIN_2v1537952	AMF	17	FALSE
AMF_GLOIN_2v1538018	AMF	16	FALSE
AMF_GLOIN_2v1538162	AMF	17	FALSE
AMF_GLOIN_2v1538328	AMF	17	FALSE
AMF_GLOIN_2v1538530	AMF	1	FALSE
AMF_GLOIN_2v1538652	AMF	13	FALSE
AMF_GLOIN_2v1538865	AMF	3	FALSE
AMF_GLOIN_2v1539368	AMF	3	FALSE
AMF_GLOIN_2v1539660	AMF	17	FALSE
AMF_GLOIN_2v1539677	AMF	13	FALSE
AMF_GLOIN_2v1539680	AMF	13	FALSE
AMF_GLOIN_2v1539725	AMF	1	FALSE
AMF_GLOIN_2v1539816	AMF	1	FALSE
AMF_GLOIN_2v1539855	AMF	17	FALSE
AMF_GLOIN_2v1539895	AMF	1	FALSE
AMF_GLOIN_2v1539942	AMF	17	FALSE
AMF_GLOIN_2v1539968	AMF	1	FALSE
AMF_GLOIN_2v1539977	AMF	13	FALSE
AMF_GLOIN_2v1540061	AMF	13	FALSE
AMF_GLOIN_2v1540144	AMF	13	FALSE
AMF_GLOIN_2v1540213	AMF	13	FALSE
AMF_GLOIN_2v1540246	AMF	13	FALSE
AMF_GLOIN_2v1540267	AMF	17	FALSE
AMF_GLOIN_2v1540295	AMF	3	FALSE
AMF_GLOIN_2v1540357	AMF	13	FALSE
AMF_GLOIN_2v1540399	AMF	17	FALSE
AMF_GLOIN_2v1540875	AMF	17	FALSE
AMF_GLOIN_2v1541065	AMF	13	FALSE
AMF_GLOIN_2v1541388	AMF	13	FALSE
AMF_GLOIN_2v1541414	AMF	17	FALSE
AMF_GLOIN_2v1541483	AMF	1	FALSE
AMF_GLOIN_2v1541545	AMF	17	FALSE
AMF_GLOIN_2v1541755	AMF	17	FALSE
AMF_GLOIN_2v1541884	AMF	1	FALSE
AMF_GLOIN_2v1542028	AMF	17	FALSE
AMF_GLOIN_2v1542150	AMF	17	FALSE
AMF_GLOIN_2v1542164	AMF	13	FALSE
AMF_GLOIN_2v1542423	AMF	1	FALSE
AMF_GLOIN_2v1543475	AMF	13	FALSE
AMF_GLOIN_2v1543645	AMF	17	FALSE
AMF_GLOIN_2v1543694	AMF	3	FALSE
AMF_GLOIN_2v1543877	AMF	1	FALSE
AMF_GLOIN_2v1545102	AMF	16	FALSE
AMF_GLOIN_2v1546230	AMF	17	FALSE
AMF_GLOIN_2v1546300	AMF	13	FALSE
AMF_GLOIN_2v1546452	AMF	13	FALSE
AMF_GLOIN_2v1546759	AMF	3	FALSE
AMF_GLOIN_2v1546971	AMF	13	FALSE
AMF_GLOIN_2v1547054	AMF	16	FALSE
AMF_GLOIN_2v1547355	AMF	17	FALSE
AMF_GLOIN_2v1547364	AMF	1	FALSE
AMF_GLOIN_2v1547382	AMF	17	FALSE
AMF_GLOIN_2v1547519	AMF	17	FALSE
AMF_GLOIN_2v1547641	AMF	16	FALSE
AMF_GLOIN_2v1547821	AMF	1	FALSE
AMF_GLOIN_2v1547875	AMF	17	FALSE
AMF_GLOIN_2v1547880	AMF	17	FALSE
AMF_GLOIN_2v1547912	AMF	13	FALSE
AMF_GLOIN_2v1547973	AMF	3	FALSE
AMF_GLOIN_2v1548203	AMF	17	FALSE
AMF_GLOIN_2v1548287	AMF	17	FALSE
AMF_GLOIN_2v1549847	AMF	17	FALSE
AMF_GLOIN_2v1549932	AMF	3	FALSE
AMF_GLOIN_2v1549991	AMF	3	FALSE
AMF_GLOIN_2v1551730	AMF	17	FALSE
AMF_GLOIN_2v1551762	AMF	13	FALSE
AMF_GLOIN_2v1552709	AMF	3	FALSE
AMF_GLOIN_2v1552841	AMF	13	FALSE
AMF_GLOIN_2v1553549	AMF	1	FALSE
AMF_GLOIN_2v1554163	AMF	13	FALSE
AMF_GLOIN_2v1554171	AMF	17	FALSE
AMF_GLOIN_2v1554656	AMF	17	FALSE
AMF_GLOIN_2v1554714	AMF	13	FALSE
AMF_GLOIN_2v1554864	AMF	17	FALSE
AMF_GLOIN_2v1555059	AMF	1	FALSE
AMF_GLOIN_2v1555084	AMF	16	FALSE
AMF_GLOIN_2v1555182	AMF	16	FALSE
AMF_GLOIN_2v1555527	AMF	3	FALSE
AMF_GLOIN_2v1555546	AMF	13	FALSE
AMF_GLOIN_2v1555621	AMF	16	FALSE
AMF_GLOIN_2v1555828	AMF	13	FALSE
AMF_GLOIN_2v1555889	AMF	17	FALSE
AMF_GLOIN_2v1556957	AMF	17	FALSE
AMF_GLOIN_2v1557783	AMF	3	FALSE
AMF_GLOIN_2v1558202	AMF	13	FALSE
AMF_GLOIN_2v1558454	AMF	3	FALSE
AMF_GLOIN_2v1558786	AMF	3	FALSE
AMF_GLOIN_2v1558790	AMF	16	FALSE
AMF_GLOIN_2v1558815	AMF	3	FALSE
AMF_GLOIN_2v1558860	AMF	3	FALSE
AMF_GLOIN_2v1558905	AMF	17	FALSE
AMF_GLOIN_2v1559391	AMF	17	FALSE
AMF_GLOIN_2v1559494	AMF	13	FALSE
AMF_GLOIN_2v1560646	AMF	17	FALSE
AMF_GLOIN_2v1560758	AMF	13	FALSE
AMF_GLOIN_2v1560903	AMF	1	FALSE
AMF_GLOIN_2v1561470	AMF	16	FALSE
AMF_GLOIN_2v1561502	AMF	16	FALSE
AMF_GLOIN_2v1561514	AMF	17	FALSE
AMF_GLOIN_2v1561576	AMF	17	FALSE
AMF_GLOIN_2v1562098	AMF	1	FALSE
AMF_GLOIN_2v1562236	AMF	3	FALSE
AMF_GLOIN_2v1562353	AMF	3	FALSE
AMF_GLOIN_2v1562995	AMF	17	FALSE
AMF_GLOIN_2v1563037	AMF	17	FALSE
AMF_GLOIN_2v1563266	AMF	13	FALSE
AMF_GLOIN_2v1563881	AMF	16	FALSE
AMF_GLOIN_2v1563952	AMF	13	FALSE
AMF_GLOIN_2v1564021	AMF	1	FALSE
AMF_GLOIN_2v1564141	AMF	1	FALSE
AMF_GLOIN_2v1564431	AMF	3	FALSE
AMF_GLOIN_2v1564731	AMF	16	FALSE
AMF_GLOIN_2v1564762	AMF	16	FALSE
AMF_GLOIN_2v1564767	AMF	13	FALSE
AMF_GLOIN_2v1564867	AMF	1	FALSE
AMF_GLOIN_2v1564886	AMF	16	FALSE
AMF_GLOIN_2v1564955	AMF	17	FALSE
AMF_GLOIN_2v1564981	AMF	16	FALSE
AMF_GLOIN_2v1564992	AMF	16	FALSE
AMF_GLOIN_2v1565021	AMF	3	FALSE
AMF_GLOIN_2v1565216	AMF	13	FALSE
AMF_GLOIN_2v1565226	AMF	1	FALSE
AMF_GLOIN_2v1565285	AMF	16	FALSE
AMF_GLOIN_2v1565375	AMF	13	FALSE
AMF_GLOIN_2v1565410	AMF	3	FALSE
AMF_GLOIN_2v1565480	AMF	17	FALSE
AMF_GLOIN_2v1565566	AMF	1	FALSE
AMF_GLOIN_2v1565626	AMF	3	FALSE
AMF_GLOIN_2v1565628	AMF	3	FALSE
AMF_GLOIN_2v1565818	AMF	13	FALSE
AMF_GLOIN_2v1566418	AMF	13	FALSE
AMF_GLOIN_2v1568645	AMF	13	FALSE
AMF_GLOIN_2v1568780	AMF	16	FALSE
AMF_GLOIN_2v1569052	AMF	17	FALSE
AMF_GLOIN_2v1569233	AMF	17	FALSE
AMF_GLOIN_2v1569355	AMF	1	FALSE
AMF_GLOIN_2v1569362	AMF	3	FALSE
AMF_GLOIN_2v1569369	AMF	3	FALSE
AMF_GLOIN_2v1569620	AMF	17	FALSE
AMF_GLOIN_2v1569780	AMF	17	FALSE
AMF_GLOIN_2v1569786	AMF	1	FALSE
AMF_GLOIN_2v1569829	AMF	3	FALSE
AMF_GLOIN_2v1569859	AMF	16	FALSE
AMF_GLOIN_2v1569923	AMF	16	FALSE
AMF_GLOIN_2v1569939	AMF	3	FALSE
AMF_GLOIN_2v1569947	AMF	17	FALSE
AMF_GLOIN_2v1569981	AMF	1	FALSE
AMF_GLOIN_2v1570028	AMF	13	FALSE
AMF_GLOIN_2v1570423	AMF	3	FALSE
AMF_GLOIN_2v1572174	AMF	1	FALSE
AMF_GLOIN_2v1572339	AMF	17	FALSE
AMF_GLOIN_2v1572393	AMF	3	FALSE
AMF_GLOIN_2v1572528	AMF	17	FALSE
AMF_GLOIN_2v1572811	AMF	17	FALSE
AMF_GLOIN_2v1572853	AMF	13	FALSE
AMF_GLOIN_2v1572868	AMF	17	FALSE
AMF_GLOIN_2v1574248	AMF	1	FALSE
AMF_GLOIN_2v157445	AMF	13	FALSE
AMF_GLOIN_2v1574541	AMF	3	FALSE
AMF_GLOIN_2v1574566	AMF	13	FALSE
AMF_GLOIN_2v1574674	AMF	13	FALSE
AMF_GLOIN_2v1574682	AMF	16	FALSE
AMF_GLOIN_2v1575026	AMF	13	FALSE
AMF_GLOIN_2v1575191	AMF	16	FALSE
AMF_GLOIN_2v1575623	AMF	13	FALSE
AMF_GLOIN_2v1575682	AMF	13	FALSE
AMF_GLOIN_2v1576462	AMF	13	FALSE
AMF_GLOIN_2v1576529	AMF	16	FALSE
AMF_GLOIN_2v1576670	AMF	1	FALSE
AMF_GLOIN_2v1577772	AMF	3	FALSE
AMF_GLOIN_2v1577788	AMF	17	FALSE
AMF_GLOIN_2v1577912	AMF	1	FALSE
AMF_GLOIN_2v1577915	AMF	13	FALSE
AMF_GLOIN_2v1577934	AMF	3	FALSE
AMF_GLOIN_2v1577985	AMF	3	FALSE
AMF_GLOIN_2v1578130	AMF	17	FALSE
AMF_GLOIN_2v1578147	AMF	17	FALSE
AMF_GLOIN_2v1578227	AMF	13	FALSE
AMF_GLOIN_2v1578297	AMF	16	FALSE
AMF_GLOIN_2v1578422	AMF	1	FALSE
AMF_GLOIN_2v1578509	AMF	1	FALSE
AMF_GLOIN_2v1578517	AMF	1	FALSE
AMF_GLOIN_2v1578529	AMF	3	FALSE
AMF_GLOIN_2v1578559	AMF	3	FALSE
AMF_GLOIN_2v1578622	AMF	13	FALSE
AMF_GLOIN_2v1578704	AMF	13	FALSE
AMF_GLOIN_2v1578760	AMF	3	FALSE
AMF_GLOIN_2v1578783	AMF	3	FALSE
AMF_GLOIN_2v1579811	AMF	17	FALSE
AMF_GLOIN_2v1580859	AMF	3	FALSE
AMF_GLOIN_2v1580923	AMF	3	FALSE
AMF_GLOIN_2v1581020	AMF	3	FALSE
AMF_GLOIN_2v1581855	AMF	13	FALSE
AMF_GLOIN_2v1581910	AMF	16	FALSE
AMF_GLOIN_2v1581981	AMF	17	FALSE
AMF_GLOIN_2v1581987	AMF	13	FALSE
AMF_GLOIN_2v1582004	AMF	17	FALSE
AMF_GLOIN_2v1582012	AMF	13	FALSE
AMF_GLOIN_2v1582081	AMF	17	FALSE
AMF_GLOIN_2v1582625	AMF	17	FALSE
AMF_GLOIN_2v1582686	AMF	16	FALSE
AMF_GLOIN_2v1582734	AMF	1	FALSE
AMF_GLOIN_2v1582750	AMF	13	FALSE
AMF_GLOIN_2v1585099	AMF	3	FALSE
AMF_GLOIN_2v1585185	AMF	16	FALSE
AMF_GLOIN_2v1585370	AMF	17	FALSE
AMF_GLOIN_2v1585469	AMF	3	FALSE
AMF_GLOIN_2v1585522	AMF	1	FALSE
AMF_GLOIN_2v1585534	AMF	13	FALSE
AMF_GLOIN_2v1585671	AMF	3	FALSE
AMF_GLOIN_2v1585932	AMF	3	FALSE
AMF_GLOIN_2v1585977	AMF	17	FALSE
AMF_GLOIN_2v1585999	AMF	1	FALSE
AMF_GLOIN_2v1586035	AMF	1	FALSE
AMF_GLOIN_2v1586072	AMF	17	FALSE
AMF_GLOIN_2v1587773	AMF	16	FALSE
AMF_GLOIN_2v1587784	AMF	17	FALSE
AMF_GLOIN_2v1588269	AMF	13	FALSE
AMF_GLOIN_2v1588279	AMF	13	FALSE
AMF_GLOIN_2v1589830	AMF	13	FALSE
AMF_GLOIN_2v1590302	AMF	17	FALSE
AMF_GLOIN_2v1590307	AMF	3	FALSE
AMF_GLOIN_2v1590328	AMF	3	FALSE
AMF_GLOIN_2v1591759	AMF	13	FALSE
AMF_GLOIN_2v1591877	AMF	3	FALSE
AMF_GLOIN_2v1591908	AMF	16	FALSE
AMF_GLOIN_2v1592096	AMF	1	FALSE
AMF_GLOIN_2v1592190	AMF	1	FALSE
AMF_GLOIN_2v1593383	AMF	13	FALSE
AMF_GLOIN_2v1593389	AMF	3	FALSE
AMF_GLOIN_2v1593734	AMF	3	FALSE
AMF_GLOIN_2v1593789	AMF	3	FALSE
AMF_GLOIN_2v1593910	AMF	17	FALSE
AMF_GLOIN_2v1594144	AMF	3	FALSE
AMF_GLOIN_2v1594194	AMF	3	FALSE
AMF_GLOIN_2v1594631	AMF	16	FALSE
AMF_GLOIN_2v1594646	AMF	17	FALSE
AMF_GLOIN_2v1595062	AMF	17	FALSE
AMF_GLOIN_2v1595151	AMF	13	FALSE
AMF_GLOIN_2v1595188	AMF	13	FALSE
AMF_GLOIN_2v1595402	AMF	17	FALSE
AMF_GLOIN_2v1595747	AMF	17	FALSE
AMF_GLOIN_2v1596814	AMF	16	FALSE
AMF_GLOIN_2v1598168	AMF	13	FALSE
AMF_GLOIN_2v1598711	AMF	1	FALSE
AMF_GLOIN_2v1598742	AMF	3	FALSE
AMF_GLOIN_2v1598791	AMF	16	FALSE
AMF_GLOIN_2v1598806	AMF	17	FALSE
AMF_GLOIN_2v1599073	AMF	3	FALSE
AMF_GLOIN_2v1599210	AMF	17	FALSE
AMF_GLOIN_2v1599221	AMF	16	FALSE
AMF_GLOIN_2v1599315	AMF	3	FALSE
AMF_GLOIN_2v1599523	AMF	17	FALSE
AMF_GLOIN_2v1599541	AMF	13	FALSE
AMF_GLOIN_2v1599597	AMF	17	FALSE
AMF_GLOIN_2v1599990	AMF	16	FALSE
AMF_GLOIN_2v1600241	AMF	17	FALSE
AMF_GLOIN_2v1600732	AMF	1	FALSE
AMF_GLOIN_2v1602451	AMF	13	FALSE
AMF_GLOIN_2v1602525	AMF	1	FALSE
AMF_GLOIN_2v1602563	AMF	13	FALSE
AMF_GLOIN_2v1602825	AMF	17	FALSE
AMF_GLOIN_2v1603201	AMF	17	FALSE
AMF_GLOIN_2v1603242	AMF	13	FALSE
AMF_GLOIN_2v1603300	AMF	16	FALSE
AMF_GLOIN_2v1603424	AMF	3	FALSE
AMF_GLOIN_2v1603587	AMF	17	FALSE
AMF_GLOIN_2v1603781	AMF	3	FALSE
AMF_GLOIN_2v1603843	AMF	3	FALSE
AMF_GLOIN_2v1604155	AMF	17	FALSE
AMF_GLOIN_2v1604202	AMF	16	FALSE
AMF_GLOIN_2v1604261	AMF	17	FALSE
AMF_GLOIN_2v1604893	AMF	17	FALSE
AMF_GLOIN_2v1604955	AMF	13	FALSE
AMF_GLOIN_2v1604966	AMF	13	FALSE
AMF_GLOIN_2v1605162	AMF	17	FALSE
AMF_GLOIN_2v1606043	AMF	17	FALSE
AMF_GLOIN_2v1606220	AMF	1	FALSE
AMF_GLOIN_2v1606245	AMF	3	FALSE
AMF_GLOIN_2v1606322	AMF	16	FALSE
AMF_GLOIN_2v1606417	AMF	17	FALSE
AMF_GLOIN_2v1606425	AMF	3	FALSE
AMF_GLOIN_2v1606517	AMF	17	FALSE
AMF_GLOIN_2v1606571	AMF	3	FALSE
AMF_GLOIN_2v1606971	AMF	13	FALSE
AMF_GLOIN_2v1607005	AMF	3	FALSE
AMF_GLOIN_2v1607077	AMF	13	FALSE
AMF_GLOIN_2v1607807	AMF	17	FALSE
AMF_GLOIN_2v1608900	AMF	13	FALSE
AMF_GLOIN_2v1609184	AMF	16	FALSE
AMF_GLOIN_2v1609188	AMF	3	FALSE
AMF_GLOIN_2v1609366	AMF	16	FALSE
AMF_GLOIN_2v1609518	AMF	13	FALSE
AMF_GLOIN_2v1610224	AMF	17	FALSE
AMF_GLOIN_2v1610587	AMF	17	FALSE
AMF_GLOIN_2v1610611	AMF	17	FALSE
AMF_GLOIN_2v1610683	AMF	1	FALSE
AMF_GLOIN_2v1610752	AMF	13	FALSE
AMF_GLOIN_2v1610831	AMF	3	FALSE
AMF_GLOIN_2v1610908	AMF	17	FALSE
AMF_GLOIN_2v1610911	AMF	3	FALSE
AMF_GLOIN_2v1611248	AMF	13	FALSE
AMF_GLOIN_2v1611296	AMF	13	FALSE
AMF_GLOIN_2v1611552	AMF	17	FALSE
AMF_GLOIN_2v1611612	AMF	13	FALSE
AMF_GLOIN_2v1611639	AMF	13	FALSE
AMF_GLOIN_2v1612224	AMF	17	FALSE
AMF_GLOIN_2v1612297	AMF	13	FALSE
AMF_GLOIN_2v1612483	AMF	3	FALSE
AMF_GLOIN_2v1612641	AMF	17	FALSE
AMF_GLOIN_2v1612751	AMF	3	FALSE
AMF_GLOIN_2v1612795	AMF	3	FALSE
AMF_GLOIN_2v1612847	AMF	13	FALSE
AMF_GLOIN_2v1613700	AMF	1	FALSE
AMF_GLOIN_2v1613859	AMF	16	FALSE
AMF_GLOIN_2v1614647	AMF	1	FALSE
AMF_GLOIN_2v1615386	AMF	3	FALSE
AMF_GLOIN_2v1615645	AMF	17	FALSE
AMF_GLOIN_2v1615692	AMF	16	FALSE
AMF_GLOIN_2v1615700	AMF	17	FALSE
AMF_GLOIN_2v1615760	AMF	17	FALSE
AMF_GLOIN_2v1615952	AMF	17	FALSE
AMF_GLOIN_2v1615986	AMF	17	FALSE
AMF_GLOIN_2v1616015	AMF	3	FALSE
AMF_GLOIN_2v1616024	AMF	3	FALSE
AMF_GLOIN_2v1616079	AMF	3	FALSE
AMF_GLOIN_2v1616248	AMF	3	FALSE
AMF_GLOIN_2v1616329	AMF	17	FALSE
AMF_GLOIN_2v1616380	AMF	13	FALSE
AMF_GLOIN_2v1616460	AMF	17	FALSE
AMF_GLOIN_2v1616684	AMF	3	FALSE
AMF_GLOIN_2v1616690	AMF	17	FALSE
AMF_GLOIN_2v1617577	AMF	13	FALSE
AMF_GLOIN_2v1617702	AMF	1	FALSE
AMF_GLOIN_2v1617765	AMF	13	FALSE
AMF_GLOIN_2v1617773	AMF	16	FALSE
AMF_GLOIN_2v1617825	AMF	13	FALSE
AMF_GLOIN_2v1618001	AMF	1	FALSE
AMF_GLOIN_2v1618214	AMF	13	FALSE
AMF_GLOIN_2v1618287	AMF	17	FALSE
AMF_GLOIN_2v1618349	AMF	17	FALSE
AMF_GLOIN_2v1618423	AMF	3	FALSE
AMF_GLOIN_2v1618610	AMF	3	FALSE
AMF_GLOIN_2v1619603	AMF	16	FALSE
AMF_GLOIN_2v1619617	AMF	13	FALSE
AMF_GLOIN_2v1619664	AMF	17	FALSE
AMF_GLOIN_2v1619707	AMF	3	FALSE
AMF_GLOIN_2v1619778	AMF	16	FALSE
AMF_GLOIN_2v1619827	AMF	13	FALSE
AMF_GLOIN_2v1620264	AMF	16	FALSE
AMF_GLOIN_2v1620358	AMF	17	FALSE
AMF_GLOIN_2v1620480	AMF	17	FALSE
AMF_GLOIN_2v1620498	AMF	1	FALSE
AMF_GLOIN_2v1620605	AMF	16	FALSE
AMF_GLOIN_2v1620669	AMF	16	FALSE
AMF_GLOIN_2v1620742	AMF	13	FALSE
AMF_GLOIN_2v1620788	AMF	17	FALSE
AMF_GLOIN_2v1621313	AMF	17	FALSE
AMF_GLOIN_2v1621621	AMF	1	FALSE
AMF_GLOIN_2v1621634	AMF	3	FALSE
AMF_GLOIN_2v1621732	AMF	17	FALSE
AMF_GLOIN_2v1621854	AMF	17	FALSE
AMF_GLOIN_2v1621883	AMF	16	FALSE
AMF_GLOIN_2v1622365	AMF	17	FALSE
AMF_GLOIN_2v1622863	AMF	1	FALSE
AMF_GLOIN_2v1623000	AMF	17	FALSE
AMF_GLOIN_2v1623162	AMF	13	FALSE
AMF_GLOIN_2v1623470	AMF	17	FALSE
AMF_GLOIN_2v1623494	AMF	1	FALSE
AMF_GLOIN_2v1623528	AMF	17	FALSE
AMF_GLOIN_2v1623546	AMF	16	FALSE
AMF_GLOIN_2v1623626	AMF	1	FALSE
AMF_GLOIN_2v1623628	AMF	17	FALSE
AMF_GLOIN_2v1623635	AMF	3	FALSE
AMF_GLOIN_2v1623685	AMF	13	FALSE
AMF_GLOIN_2v1623721	AMF	16	FALSE
AMF_GLOIN_2v1623819	AMF	1	FALSE
AMF_GLOIN_2v1623974	AMF	13	FALSE
AMF_GLOIN_2v1623991	AMF	3	FALSE
AMF_GLOIN_2v1624248	AMF	16	FALSE
AMF_GLOIN_2v1624469	AMF	13	FALSE
AMF_GLOIN_2v1624472	AMF	16	FALSE
AMF_GLOIN_2v1624709	AMF	13	FALSE
AMF_GLOIN_2v1625000	AMF	17	FALSE
AMF_GLOIN_2v1625425	AMF	16	FALSE
AMF_GLOIN_2v1625461	AMF	17	FALSE
AMF_GLOIN_2v1625825	AMF	3	FALSE
AMF_GLOIN_2v1625941	AMF	1	FALSE
AMF_GLOIN_2v1626091	AMF	17	FALSE
AMF_GLOIN_2v1626211	AMF	17	FALSE
AMF_GLOIN_2v1627653	AMF	17	FALSE
AMF_GLOIN_2v1627848	AMF	1	FALSE
AMF_GLOIN_2v1627858	AMF	17	FALSE
AMF_GLOIN_2v1627940	AMF	1	FALSE
AMF_GLOIN_2v1627965	AMF	16	FALSE
AMF_GLOIN_2v1629190	AMF	3	FALSE
AMF_GLOIN_2v1629222	AMF	3	FALSE
AMF_GLOIN_2v1630152	AMF	13	FALSE
AMF_GLOIN_2v1630249	AMF	13	FALSE
AMF_GLOIN_2v1630319	AMF	13	FALSE
AMF_GLOIN_2v1631722	AMF	17	FALSE
AMF_GLOIN_2v1631795	AMF	3	FALSE
AMF_GLOIN_2v1632160	AMF	13	FALSE
AMF_GLOIN_2v1632191	AMF	3	FALSE
AMF_GLOIN_2v1632213	AMF	17	FALSE
AMF_GLOIN_2v1632252	AMF	13	FALSE
AMF_GLOIN_2v1632344	AMF	17	FALSE
AMF_GLOIN_2v1632966	AMF	3	FALSE
AMF_GLOIN_2v1633014	AMF	3	FALSE
AMF_GLOIN_2v1633026	AMF	17	FALSE
AMF_GLOIN_2v1633244	AMF	17	FALSE
AMF_GLOIN_2v1633522	AMF	13	FALSE
AMF_GLOIN_2v1633727	AMF	3	FALSE
AMF_GLOIN_2v1633742	AMF	3	FALSE
AMF_GLOIN_2v1633798	AMF	3	FALSE
AMF_GLOIN_2v1633814	AMF	3	FALSE
AMF_GLOIN_2v1633823	AMF	17	FALSE
AMF_GLOIN_2v1633847	AMF	16	TRUE
AMF_GLOIN_2v1633881	AMF	3	FALSE
AMF_GLOIN_2v1633885	AMF	3	FALSE
AMF_GLOIN_2v1633982	AMF	1	FALSE
AMF_GLOIN_2v1634139	AMF	3	FALSE
AMF_GLOIN_2v1634360	AMF	17	FALSE
AMF_GLOIN_2v1634399	AMF	3	FALSE
AMF_GLOIN_2v1635115	AMF	17	FALSE
AMF_GLOIN_2v1635265	AMF	1	FALSE
AMF_GLOIN_2v1635297	AMF	3	FALSE
AMF_GLOIN_2v1635480	AMF	17	FALSE
AMF_GLOIN_2v1636352	AMF	13	FALSE
AMF_GLOIN_2v1636550	AMF	17	FALSE
AMF_GLOIN_2v1636851	AMF	13	FALSE
AMF_GLOIN_2v1638358	AMF	3	FALSE
AMF_GLOIN_2v1638669	AMF	17	FALSE
AMF_GLOIN_2v1638830	AMF	3	FALSE
AMF_GLOIN_2v1638848	AMF	3	FALSE
AMF_GLOIN_2v1638907	AMF	16	FALSE
AMF_GLOIN_2v1638913	AMF	17	FALSE
AMF_GLOIN_2v1638977	AMF	3	FALSE
AMF_GLOIN_2v1639358	AMF	13	FALSE
AMF_GLOIN_2v1639373	AMF	3	FALSE
AMF_GLOIN_2v1639405	AMF	17	FALSE
AMF_GLOIN_2v1639822	AMF	13	FALSE
AMF_GLOIN_2v1639859	AMF	13	FALSE
AMF_GLOIN_2v1640126	AMF	16	FALSE
AMF_GLOIN_2v1641119	AMF	16	FALSE
AMF_GLOIN_2v1641168	AMF	3	FALSE
AMF_GLOIN_2v1641191	AMF	3	FALSE
AMF_GLOIN_2v1641401	AMF	13	FALSE
AMF_GLOIN_2v1641429	AMF	3	FALSE
AMF_GLOIN_2v1642211	AMF	17	FALSE
AMF_GLOIN_2v1642232	AMF	16	FALSE
AMF_GLOIN_2v1642412	AMF	3	FALSE
AMF_GLOIN_2v1642440	AMF	13	FALSE
AMF_GLOIN_2v1643696	AMF	3	FALSE
AMF_GLOIN_2v1643912	AMF	1	FALSE
AMF_GLOIN_2v1643960	AMF	1	FALSE
AMF_GLOIN_2v164403	AMF	17	FALSE
AMF_GLOIN_2v1645579	AMF	13	FALSE
AMF_GLOIN_2v1645629	AMF	16	FALSE
AMF_GLOIN_2v1646465	AMF	17	FALSE
AMF_GLOIN_2v1646470	AMF	1	FALSE
AMF_GLOIN_2v1646531	AMF	3	FALSE
AMF_GLOIN_2v1646968	AMF	1	FALSE
AMF_GLOIN_2v1647055	AMF	3	FALSE
AMF_GLOIN_2v1647556	AMF	3	FALSE
AMF_GLOIN_2v1647567	AMF	17	FALSE
AMF_GLOIN_2v1647630	AMF	17	FALSE
AMF_GLOIN_2v1647723	AMF	13	FALSE
AMF_GLOIN_2v1647742	AMF	1	FALSE
AMF_GLOIN_2v1647784	AMF	13	FALSE
AMF_GLOIN_2v1647827	AMF	3	FALSE
AMF_GLOIN_2v1647842	AMF	1	FALSE
AMF_GLOIN_2v1647853	AMF	17	FALSE
AMF_GLOIN_2v1648030	AMF	3	FALSE
AMF_GLOIN_2v1648057	AMF	3	FALSE
AMF_GLOIN_2v1648422	AMF	17	FALSE
AMF_GLOIN_2v1648440	AMF	16	FALSE
AMF_GLOIN_2v1648569	AMF	17	FALSE
AMF_GLOIN_2v1648572	AMF	13	FALSE
AMF_GLOIN_2v1648913	AMF	13	FALSE
AMF_GLOIN_2v1649070	AMF	13	FALSE
AMF_GLOIN_2v1649311	AMF	17	FALSE
AMF_GLOIN_2v1649331	AMF	17	FALSE
AMF_GLOIN_2v1649347	AMF	17	FALSE
AMF_GLOIN_2v1649701	AMF	16	FALSE
AMF_GLOIN_2v1649754	AMF	17	FALSE
AMF_GLOIN_2v1649770	AMF	13	FALSE
AMF_GLOIN_2v1650030	AMF	1	FALSE
AMF_GLOIN_2v1651430	AMF	1	FALSE
AMF_GLOIN_2v1651688	AMF	16	FALSE
AMF_GLOIN_2v1651717	AMF	16	FALSE
AMF_GLOIN_2v1651775	AMF	3	FALSE
AMF_GLOIN_2v1652878	AMF	1	FALSE
AMF_GLOIN_2v1653484	AMF	1	FALSE
AMF_GLOIN_2v1654124	AMF	13	FALSE
AMF_GLOIN_2v1654294	AMF	13	FALSE
AMF_GLOIN_2v1654642	AMF	17	FALSE
AMF_GLOIN_2v1654649	AMF	3	FALSE
AMF_GLOIN_2v1654738	AMF	1	FALSE
AMF_GLOIN_2v1655270	AMF	1	FALSE
AMF_GLOIN_2v1655311	AMF	3	FALSE
AMF_GLOIN_2v1655366	AMF	13	FALSE
AMF_GLOIN_2v1655437	AMF	3	FALSE
AMF_GLOIN_2v1655907	AMF	1	FALSE
AMF_GLOIN_2v1655995	AMF	16	FALSE
AMF_GLOIN_2v1655999	AMF	13	FALSE
AMF_GLOIN_2v1656080	AMF	3	FALSE
AMF_GLOIN_2v1656247	AMF	13	FALSE
AMF_GLOIN_2v1656276	AMF	1	FALSE
AMF_GLOIN_2v1656305	AMF	1	FALSE
AMF_GLOIN_2v1657697	AMF	17	FALSE
AMF_GLOIN_2v1657959	AMF	17	FALSE
AMF_GLOIN_2v1658020	AMF	1	FALSE
AMF_GLOIN_2v1658319	AMF	17	FALSE
AMF_GLOIN_2v1659271	AMF	3	FALSE
AMF_GLOIN_2v1659302	AMF	13	FALSE
AMF_GLOIN_2v1659667	AMF	1	FALSE
AMF_GLOIN_2v1659715	AMF	17	FALSE
AMF_GLOIN_2v1659782	AMF	3	FALSE
AMF_GLOIN_2v1659806	AMF	17	FALSE
AMF_GLOIN_2v1659911	AMF	17	FALSE
AMF_GLOIN_2v1659936	AMF	1	FALSE
AMF_GLOIN_2v1659998	AMF	17	FALSE
AMF_GLOIN_2v1660199	AMF	13	FALSE
AMF_GLOIN_2v1660257	AMF	17	FALSE
AMF_GLOIN_2v1661544	AMF	13	FALSE
AMF_GLOIN_2v1661661	AMF	13	FALSE
AMF_GLOIN_2v1661846	AMF	1	FALSE
AMF_GLOIN_2v1663772	AMF	3	FALSE
AMF_GLOIN_2v1663794	AMF	17	FALSE
AMF_GLOIN_2v1663962	AMF	17	FALSE
AMF_GLOIN_2v1664247	AMF	17	FALSE
AMF_GLOIN_2v1664607	AMF	3	FALSE
AMF_GLOIN_2v1665293	AMF	17	FALSE
AMF_GLOIN_2v1665395	AMF	3	FALSE
AMF_GLOIN_2v1665398	AMF	3	FALSE
AMF_GLOIN_2v1665409	AMF	13	FALSE
AMF_GLOIN_2v1665651	AMF	17	FALSE
AMF_GLOIN_2v1665662	AMF	17	FALSE
AMF_GLOIN_2v1666678	AMF	13	FALSE
AMF_GLOIN_2v1667259	AMF	16	FALSE
AMF_GLOIN_2v1667427	AMF	1	FALSE
AMF_GLOIN_2v1668274	AMF	3	FALSE
AMF_GLOIN_2v1668347	AMF	17	FALSE
AMF_GLOIN_2v1668402	AMF	1	FALSE
AMF_GLOIN_2v1669391	AMF	17	FALSE
AMF_GLOIN_2v1669580	AMF	17	FALSE
AMF_GLOIN_2v1669596	AMF	17	FALSE
AMF_GLOIN_2v1670237	AMF	3	FALSE
AMF_GLOIN_2v1670269	AMF	17	FALSE
AMF_GLOIN_2v1670792	AMF	17	FALSE
AMF_GLOIN_2v1671322	AMF	3	FALSE
AMF_GLOIN_2v1671350	AMF	16	FALSE
AMF_GLOIN_2v1671544	AMF	17	FALSE
AMF_GLOIN_2v1671572	AMF	3	FALSE
AMF_GLOIN_2v1671594	AMF	17	TRUE
AMF_GLOIN_2v1673015	AMF	17	FALSE
AMF_GLOIN_2v1673257	AMF	13	FALSE
AMF_GLOIN_2v1673508	AMF	17	FALSE
AMF_GLOIN_2v1673521	AMF	17	FALSE
AMF_GLOIN_2v1673655	AMF	3	FALSE
AMF_GLOIN_2v1673705	AMF	3	FALSE
AMF_GLOIN_2v1673757	AMF	1	FALSE
AMF_GLOIN_2v1673793	AMF	1	FALSE
AMF_GLOIN_2v1674598	AMF	17	FALSE
AMF_GLOIN_2v1674984	AMF	13	FALSE
AMF_GLOIN_2v1675123	AMF	16	FALSE
AMF_GLOIN_2v1675199	AMF	1	FALSE
AMF_GLOIN_2v1675253	AMF	17	FALSE
AMF_GLOIN_2v1675520	AMF	17	FALSE
AMF_GLOIN_2v1675543	AMF	13	FALSE
AMF_GLOIN_2v1676251	AMF	17	FALSE
AMF_GLOIN_2v1676331	AMF	1	FALSE
AMF_GLOIN_2v1676476	AMF	16	FALSE
AMF_GLOIN_2v1677164	AMF	13	FALSE
AMF_GLOIN_2v1677449	AMF	1	FALSE
AMF_GLOIN_2v1677516	AMF	1	FALSE
AMF_GLOIN_2v1677620	AMF	17	FALSE
AMF_GLOIN_2v1677652	AMF	16	FALSE
AMF_GLOIN_2v1677660	AMF	13	FALSE
AMF_GLOIN_2v1677698	AMF	1	FALSE
AMF_GLOIN_2v1677723	AMF	17	FALSE
AMF_GLOIN_2v1677927	AMF	13	FALSE
AMF_GLOIN_2v1678091	AMF	13	FALSE
AMF_GLOIN_2v1678118	AMF	17	FALSE
AMF_GLOIN_2v1678159	AMF	3	FALSE
AMF_GLOIN_2v1678371	AMF	16	FALSE
AMF_GLOIN_2v1678377	AMF	17	FALSE
AMF_GLOIN_2v1679446	AMF	17	FALSE
AMF_GLOIN_2v1679872	AMF	3	FALSE
AMF_GLOIN_2v1680027	AMF	16	FALSE
AMF_GLOIN_2v1680138	AMF	13	FALSE
AMF_GLOIN_2v1680242	AMF	16	FALSE
AMF_GLOIN_2v1680456	AMF	17	FALSE
AMF_GLOIN_2v1680506	AMF	13	FALSE
AMF_GLOIN_2v1680715	AMF	16	FALSE
AMF_GLOIN_2v1681097	AMF	17	FALSE
AMF_GLOIN_2v1681113	AMF	3	FALSE
AMF_GLOIN_2v1681266	AMF	1	FALSE
AMF_GLOIN_2v1681610	AMF	1	FALSE
AMF_GLOIN_2v1681614	AMF	3	TRUE
AMF_GLOIN_2v1681639	AMF	17	FALSE
AMF_GLOIN_2v1681985	AMF	16	FALSE
AMF_GLOIN_2v1683555	AMF	1	FALSE
AMF_GLOIN_2v1683859	AMF	17	FALSE
AMF_GLOIN_2v1684316	AMF	13	FALSE
AMF_GLOIN_2v1684579	AMF	17	FALSE
AMF_GLOIN_2v1684653	AMF	13	FALSE
AMF_GLOIN_2v1684789	AMF	13	FALSE
AMF_GLOIN_2v1684863	AMF	17	FALSE
AMF_GLOIN_2v1685316	AMF	17	FALSE
AMF_GLOIN_2v1685349	AMF	17	FALSE
AMF_GLOIN_2v1685389	AMF	17	FALSE
AMF_GLOIN_2v1685606	AMF	3	FALSE
AMF_GLOIN_2v1685653	AMF	13	FALSE
AMF_GLOIN_2v1685665	AMF	17	FALSE
AMF_GLOIN_2v1685670	AMF	1	FALSE
AMF_GLOIN_2v1686092	AMF	17	FALSE
AMF_GLOIN_2v1686927	AMF	3	FALSE
AMF_GLOIN_2v1687291	AMF	3	FALSE
AMF_GLOIN_2v1687381	AMF	17	FALSE
AMF_GLOIN_2v1687410	AMF	3	FALSE
AMF_GLOIN_2v1687435	AMF	13	FALSE
AMF_GLOIN_2v1687575	AMF	17	FALSE
AMF_GLOIN_2v1688409	AMF	17	FALSE
AMF_GLOIN_2v1688453	AMF	13	FALSE
AMF_GLOIN_2v1688673	AMF	17	FALSE
AMF_GLOIN_2v1688721	AMF	13	FALSE
AMF_GLOIN_2v1689086	AMF	3	FALSE
AMF_GLOIN_2v1689558	AMF	13	FALSE
AMF_GLOIN_2v1689562	AMF	17	FALSE
AMF_GLOIN_2v1690567	AMF	17	FALSE
AMF_GLOIN_2v1690832	AMF	17	FALSE
AMF_GLOIN_2v1693511	AMF	13	FALSE
AMF_GLOIN_2v1694152	AMF	13	FALSE
AMF_GLOIN_2v1694196	AMF	16	FALSE
AMF_GLOIN_2v1694250	AMF	17	FALSE
AMF_GLOIN_2v1694261	AMF	3	FALSE
AMF_GLOIN_2v1694417	AMF	1	FALSE
AMF_GLOIN_2v1694470	AMF	17	FALSE
AMF_GLOIN_2v1694484	AMF	16	FALSE
AMF_GLOIN_2v1694488	AMF	3	FALSE
AMF_GLOIN_2v1694683	AMF	3	FALSE
AMF_GLOIN_2v1694741	AMF	13	FALSE
AMF_GLOIN_2v1694797	AMF	13	FALSE
AMF_GLOIN_2v1694915	AMF	1	FALSE
AMF_GLOIN_2v1694931	AMF	3	FALSE
AMF_GLOIN_2v1695009	AMF	17	FALSE
AMF_GLOIN_2v1695564	AMF	13	FALSE
AMF_GLOIN_2v1695596	AMF	1	FALSE
AMF_GLOIN_2v1696429	AMF	3	FALSE
AMF_GLOIN_2v1696459	AMF	1	FALSE
AMF_GLOIN_2v1696631	AMF	3	FALSE
AMF_GLOIN_2v1696692	AMF	17	FALSE
AMF_GLOIN_2v1696738	AMF	17	FALSE
AMF_GLOIN_2v1697122	AMF	17	FALSE
AMF_GLOIN_2v1697373	AMF	17	FALSE
AMF_GLOIN_2v1697493	AMF	3	FALSE
AMF_GLOIN_2v1697504	AMF	17	FALSE
AMF_GLOIN_2v1697633	AMF	16	FALSE
AMF_GLOIN_2v1697731	AMF	1	FALSE
AMF_GLOIN_2v1697742	AMF	17	FALSE
AMF_GLOIN_2v1697745	AMF	13	FALSE
AMF_GLOIN_2v1697864	AMF	17	FALSE
AMF_GLOIN_2v1698364	AMF	3	FALSE
AMF_GLOIN_2v1699035	AMF	3	FALSE
AMF_GLOIN_2v1699204	AMF	17	FALSE
AMF_GLOIN_2v1699261	AMF	17	FALSE
AMF_GLOIN_2v1699264	AMF	17	FALSE
AMF_GLOIN_2v1699514	AMF	13	FALSE
AMF_GLOIN_2v1699580	AMF	17	FALSE
AMF_GLOIN_2v1699677	AMF	3	FALSE
AMF_GLOIN_2v1699756	AMF	3	FALSE
AMF_GLOIN_2v1700579	AMF	13	FALSE
AMF_GLOIN_2v1701028	AMF	1	FALSE
AMF_GLOIN_2v1701487	AMF	17	FALSE
AMF_GLOIN_2v1702389	AMF	13	FALSE
AMF_GLOIN_2v1702847	AMF	17	FALSE
AMF_GLOIN_2v1703674	AMF	3	FALSE
AMF_GLOIN_2v1703878	AMF	17	FALSE
AMF_GLOIN_2v1703918	AMF	17	FALSE
AMF_GLOIN_2v1704038	AMF	13	FALSE
AMF_GLOIN_2v1704255	AMF	17	FALSE
AMF_GLOIN_2v1704267	AMF	13	FALSE
AMF_GLOIN_2v1704333	AMF	3	FALSE
AMF_GLOIN_2v1704706	AMF	1	FALSE
AMF_GLOIN_2v1704933	AMF	17	FALSE
AMF_GLOIN_2v1705658	AMF	17	FALSE
AMF_GLOIN_2v1705732	AMF	13	FALSE
AMF_GLOIN_2v1705791	AMF	16	FALSE
AMF_GLOIN_2v1705829	AMF	17	FALSE
AMF_GLOIN_2v1705942	AMF	3	FALSE
AMF_GLOIN_2v1705977	AMF	17	FALSE
AMF_GLOIN_2v1706157	AMF	17	FALSE
AMF_GLOIN_2v1706561	AMF	3	FALSE
AMF_GLOIN_2v1706595	AMF	1	FALSE
AMF_GLOIN_2v1706834	AMF	17	FALSE
AMF_GLOIN_2v1707143	AMF	13	FALSE
AMF_GLOIN_2v1707332	AMF	16	FALSE
AMF_GLOIN_2v1708001	AMF	1	FALSE
AMF_GLOIN_2v1708013	AMF	17	FALSE
AMF_GLOIN_2v1708060	AMF	13	FALSE
AMF_GLOIN_2v1708175	AMF	3	FALSE
AMF_GLOIN_2v1708327	AMF	13	FALSE
AMF_GLOIN_2v1708442	AMF	16	FALSE
AMF_GLOIN_2v1708909	AMF	13	FALSE
AMF_GLOIN_2v1708917	AMF	17	FALSE
AMF_GLOIN_2v1709692	AMF	1	FALSE
AMF_GLOIN_2v1710101	AMF	17	FALSE
AMF_GLOIN_2v1710123	AMF	13	FALSE
AMF_GLOIN_2v1710183	AMF	1	FALSE
AMF_GLOIN_2v1710265	AMF	3	FALSE
AMF_GLOIN_2v1710457	AMF	1	FALSE
AMF_GLOIN_2v1710526	AMF	13	FALSE
AMF_GLOIN_2v1711107	AMF	16	FALSE
AMF_GLOIN_2v1711207	AMF	3	FALSE
AMF_GLOIN_2v1711240	AMF	16	FALSE
AMF_GLOIN_2v1711405	AMF	3	FALSE
AMF_GLOIN_2v1711867	AMF	17	FALSE
AMF_GLOIN_2v1711884	AMF	13	FALSE
AMF_GLOIN_2v1712740	AMF	17	FALSE
AMF_GLOIN_2v1713082	AMF	17	FALSE
AMF_GLOIN_2v1713169	AMF	13	FALSE
AMF_GLOIN_2v1713222	AMF	13	FALSE
AMF_GLOIN_2v1713268	AMF	1	FALSE
AMF_GLOIN_2v1713284	AMF	17	FALSE
AMF_GLOIN_2v1713301	AMF	13	FALSE
AMF_GLOIN_2v1713461	AMF	3	FALSE
AMF_GLOIN_2v1713610	AMF	16	FALSE
AMF_GLOIN_2v1713870	AMF	16	FALSE
AMF_GLOIN_2v1714333	AMF	17	FALSE
AMF_GLOIN_2v1714378	AMF	16	FALSE
AMF_GLOIN_2v1714398	AMF	1	FALSE
AMF_GLOIN_2v1714515	AMF	13	FALSE
AMF_GLOIN_2v1714929	AMF	13	FALSE
AMF_GLOIN_2v1714936	AMF	1	FALSE
AMF_GLOIN_2v1715157	AMF	13	FALSE
AMF_GLOIN_2v1715434	AMF	16	FALSE
AMF_GLOIN_2v1715547	AMF	13	FALSE
AMF_GLOIN_2v1717299	AMF	3	FALSE
AMF_GLOIN_2v1717400	AMF	13	FALSE
AMF_GLOIN_2v1717427	AMF	17	FALSE
AMF_GLOIN_2v1717485	AMF	17	FALSE
AMF_GLOIN_2v1717843	AMF	3	FALSE
AMF_GLOIN_2v1718325	AMF	1	FALSE
AMF_GLOIN_2v1718480	AMF	17	FALSE
AMF_GLOIN_2v1718490	AMF	1	FALSE
AMF_GLOIN_2v1718581	AMF	17	FALSE
AMF_GLOIN_2v1718912	AMF	13	FALSE
AMF_GLOIN_2v1718916	AMF	17	FALSE
AMF_GLOIN_2v1718960	AMF	13	FALSE
AMF_GLOIN_2v1719630	AMF	17	FALSE
AMF_GLOIN_2v1720079	AMF	16	FALSE
AMF_GLOIN_2v1720171	AMF	13	FALSE
AMF_GLOIN_2v1720762	AMF	3	FALSE
AMF_GLOIN_2v1720854	AMF	16	FALSE
AMF_GLOIN_2v1720896	AMF	17	FALSE
AMF_GLOIN_2v1720918	AMF	3	FALSE
AMF_GLOIN_2v1721179	AMF	3	FALSE
AMF_GLOIN_2v1721195	AMF	16	FALSE
AMF_GLOIN_2v1721205	AMF	3	FALSE
AMF_GLOIN_2v1721466	AMF	13	FALSE
AMF_GLOIN_2v1721572	AMF	17	FALSE
AMF_GLOIN_2v1721657	AMF	3	FALSE
AMF_GLOIN_2v1721677	AMF	1	FALSE
AMF_GLOIN_2v1721680	AMF	17	FALSE
AMF_GLOIN_2v1721719	AMF	17	FALSE
AMF_GLOIN_2v1721809	AMF	3	FALSE
AMF_GLOIN_2v1722113	AMF	1	FALSE
AMF_GLOIN_2v1722551	AMF	1	FALSE
AMF_GLOIN_2v1722578	AMF	3	FALSE
AMF_GLOIN_2v1723325	AMF	3	FALSE
AMF_GLOIN_2v1723747	AMF	3	FALSE
AMF_GLOIN_2v1724378	AMF	13	FALSE
AMF_GLOIN_2v1724697	AMF	1	FALSE
AMF_GLOIN_2v1725015	AMF	13	FALSE
AMF_GLOIN_2v1725039	AMF	13	FALSE
AMF_GLOIN_2v1726068	AMF	3	FALSE
AMF_GLOIN_2v1726695	AMF	17	FALSE
AMF_GLOIN_2v1726742	AMF	13	FALSE
AMF_GLOIN_2v1726990	AMF	1	FALSE
AMF_GLOIN_2v1727268	AMF	3	FALSE
AMF_GLOIN_2v1729164	AMF	16	FALSE
AMF_GLOIN_2v1729180	AMF	3	FALSE
AMF_GLOIN_2v1729709	AMF	16	FALSE
AMF_GLOIN_2v1729740	AMF	1	FALSE
AMF_GLOIN_2v1730968	AMF	1	FALSE
AMF_GLOIN_2v1731201	AMF	17	FALSE
AMF_GLOIN_2v1731383	AMF	13	FALSE
AMF_GLOIN_2v1731397	AMF	13	FALSE
AMF_GLOIN_2v1731410	AMF	13	FALSE
AMF_GLOIN_2v1731514	AMF	13	FALSE
AMF_GLOIN_2v1732731	AMF	13	FALSE
AMF_GLOIN_2v1733101	AMF	17	FALSE
AMF_GLOIN_2v1733148	AMF	13	FALSE
AMF_GLOIN_2v1735105	AMF	17	FALSE
AMF_GLOIN_2v1736126	AMF	1	FALSE
AMF_GLOIN_2v1736509	AMF	3	FALSE
AMF_GLOIN_2v1737363	AMF	1	FALSE
AMF_GLOIN_2v1737712	AMF	1	FALSE
AMF_GLOIN_2v1738107	AMF	1	FALSE
AMF_GLOIN_2v1738149	AMF	16	FALSE
AMF_GLOIN_2v1738570	AMF	17	FALSE
AMF_GLOIN_2v1738695	AMF	17	FALSE
AMF_GLOIN_2v1739468	AMF	17	FALSE
AMF_GLOIN_2v1740891	AMF	13	FALSE
AMF_GLOIN_2v1741111	AMF	1	FALSE
AMF_GLOIN_2v1741703	AMF	1	FALSE
AMF_GLOIN_2v1741714	AMF	16	FALSE
AMF_GLOIN_2v1741798	AMF	1	FALSE
AMF_GLOIN_2v1741864	AMF	3	FALSE
AMF_GLOIN_2v1741946	AMF	16	FALSE
AMF_GLOIN_2v1742029	AMF	17	FALSE
AMF_GLOIN_2v1742693	AMF	1	FALSE
AMF_GLOIN_2v1742725	AMF	13	FALSE
AMF_GLOIN_2v1742856	AMF	13	FALSE
AMF_GLOIN_2v1742953	AMF	1	FALSE
AMF_GLOIN_2v1743648	AMF	1	FALSE
AMF_GLOIN_2v1744343	AMF	17	FALSE
AMF_GLOIN_2v1744448	AMF	3	FALSE
AMF_GLOIN_2v1744924	AMF	3	FALSE
AMF_GLOIN_2v1750832	AMF	13	FALSE
AMF_GLOIN_2v1751841	AMF	16	FALSE
AMF_GLOIN_2v1752194	AMF	13	FALSE
AMF_GLOIN_2v1753948	AMF	17	FALSE
AMF_GLOIN_2v1759684	AMF	17	FALSE
AMF_GLOIN_2v1761315	AMF	13	FALSE
AMF_GLOIN_2v1761602	AMF	3	FALSE
AMF_GLOIN_2v1761604	AMF	1	FALSE
AMF_GLOIN_2v1761626	AMF	3	FALSE
AMF_GLOIN_2v1761633	AMF	17	FALSE
AMF_GLOIN_2v1762204	AMF	13	FALSE
AMF_GLOIN_2v1762626	AMF	16	FALSE
AMF_GLOIN_2v1762633	AMF	17	FALSE
AMF_GLOIN_2v1762899	AMF	13	FALSE
AMF_GLOIN_2v1763013	AMF	13	FALSE
AMF_GLOIN_2v1763458	AMF	16	FALSE
AMF_GLOIN_2v1763459	AMF	3	FALSE
AMF_GLOIN_2v1764281	AMF	17	FALSE
AMF_GLOIN_2v1764819	AMF	13	FALSE
AMF_GLOIN_2v1765318	AMF	17	FALSE
AMF_GLOIN_2v1765757	AMF	3	FALSE
AMF_GLOIN_2v1765831	AMF	17	FALSE
AMF_GLOIN_2v1766164	AMF	17	FALSE
AMF_GLOIN_2v1766170	AMF	13	FALSE
AMF_GLOIN_2v1766187	AMF	13	FALSE
AMF_GLOIN_2v1766284	AMF	17	FALSE
AMF_GLOIN_2v1766338	AMF	17	FALSE
AMF_GLOIN_2v1766348	AMF	13	FALSE
AMF_GLOIN_2v1766655	AMF	3	FALSE
AMF_GLOIN_2v1766952	AMF	17	FALSE
AMF_GLOIN_2v1766965	AMF	17	FALSE
AMF_GLOIN_2v1767036	AMF	17	FALSE
AMF_GLOIN_2v1767092	AMF	16	FALSE
AMF_GLOIN_2v1767300	AMF	16	FALSE
AMF_GLOIN_2v1767749	AMF	17	FALSE
AMF_GLOIN_2v1767798	AMF	13	FALSE
AMF_GLOIN_2v1768176	AMF	3	FALSE
AMF_GLOIN_2v1768509	AMF	17	FALSE
AMF_GLOIN_2v1769254	AMF	17	FALSE
AMF_GLOIN_2v1769365	AMF	3	FALSE
AMF_GLOIN_2v1769428	AMF	1	FALSE
AMF_GLOIN_2v1769431	AMF	17	FALSE
AMF_GLOIN_2v1769442	AMF	16	FALSE
AMF_GLOIN_2v1769951	AMF	13	FALSE
AMF_GLOIN_2v1770002	AMF	16	FALSE
AMF_GLOIN_2v1770539	AMF	13	FALSE
AMF_GLOIN_2v1770628	AMF	3	FALSE
AMF_GLOIN_2v1770712	AMF	17	FALSE
AMF_GLOIN_2v1770972	AMF	1	FALSE
AMF_GLOIN_2v1771022	AMF	16	FALSE
AMF_GLOIN_2v1771430	AMF	17	FALSE
AMF_GLOIN_2v1771514	AMF	3	FALSE
AMF_GLOIN_2v1771601	AMF	17	FALSE
AMF_GLOIN_2v1771990	AMF	17	FALSE
AMF_GLOIN_2v1772049	AMF	16	FALSE
AMF_GLOIN_2v1772054	AMF	3	FALSE
AMF_GLOIN_2v1772103	AMF	3	FALSE
AMF_GLOIN_2v1772693	AMF	17	FALSE
AMF_GLOIN_2v1772921	AMF	17	FALSE
AMF_GLOIN_2v1773019	AMF	16	FALSE
AMF_GLOIN_2v1773169	AMF	17	FALSE
AMF_GLOIN_2v1773407	AMF	17	FALSE
AMF_GLOIN_2v1773419	AMF	17	FALSE
AMF_GLOIN_2v1773592	AMF	13	FALSE
AMF_GLOIN_2v1773600	AMF	17	FALSE
AMF_GLOIN_2v1773972	AMF	3	FALSE
AMF_GLOIN_2v1774076	AMF	17	FALSE
AMF_GLOIN_2v1774161	AMF	13	FALSE
AMF_GLOIN_2v1774487	AMF	13	FALSE
AMF_GLOIN_2v1774543	AMF	17	FALSE
AMF_GLOIN_2v1774569	AMF	13	FALSE
AMF_GLOIN_2v1774813	AMF	16	FALSE
AMF_GLOIN_2v1774834	AMF	1	FALSE
AMF_GLOIN_2v1775195	AMF	17	FALSE
AMF_GLOIN_2v1775872	AMF	17	FALSE
AMF_GLOIN_2v1776651	AMF	17	FALSE
AMF_GLOIN_2v1776822	AMF	17	FALSE
AMF_GLOIN_2v1776974	AMF	17	FALSE
AMF_GLOIN_2v1777627	AMF	17	FALSE
AMF_GLOIN_2v1777784	AMF	1	FALSE
AMF_GLOIN_2v1777925	AMF	13	FALSE
AMF_GLOIN_2v1778008	AMF	3	FALSE
AMF_GLOIN_2v1778486	AMF	17	FALSE
AMF_GLOIN_2v1778618	AMF	3	FALSE
AMF_GLOIN_2v1778802	AMF	3	FALSE
AMF_GLOIN_2v1779398	AMF	17	FALSE
AMF_GLOIN_2v1779432	AMF	13	FALSE
AMF_GLOIN_2v1779440	AMF	17	FALSE
AMF_GLOIN_2v1779604	AMF	13	FALSE
AMF_GLOIN_2v1780180	AMF	17	FALSE
AMF_GLOIN_2v1781123	AMF	17	FALSE
AMF_GLOIN_2v1781515	AMF	17	FALSE
AMF_GLOIN_2v1781542	AMF	13	FALSE
AMF_GLOIN_2v1781959	AMF	17	FALSE
AMF_GLOIN_2v1782690	AMF	17	FALSE
AMF_GLOIN_2v1782695	AMF	3	FALSE
AMF_GLOIN_2v1783168	AMF	16	FALSE
AMF_GLOIN_2v1783410	AMF	1	FALSE
AMF_GLOIN_2v1783966	AMF	17	FALSE
AMF_GLOIN_2v1783996	AMF	3	FALSE
AMF_GLOIN_2v1784087	AMF	13	FALSE
AMF_GLOIN_2v1784706	AMF	16	FALSE
AMF_GLOIN_2v1785628	AMF	17	FALSE
AMF_GLOIN_2v1785826	AMF	16	TRUE
AMF_GLOIN_2v1785850	AMF	17	FALSE
AMF_GLOIN_2v1785990	AMF	1	FALSE
AMF_GLOIN_2v1786074	AMF	17	FALSE
AMF_GLOIN_2v1786082	AMF	1	FALSE
AMF_GLOIN_2v1786255	AMF	17	FALSE
AMF_GLOIN_2v1786872	AMF	16	FALSE
AMF_GLOIN_2v1787543	AMF	17	FALSE
AMF_GLOIN_2v1787906	AMF	16	FALSE
AMF_GLOIN_2v1788523	AMF	1	FALSE
AMF_GLOIN_2v1788708	AMF	16	FALSE
AMF_GLOIN_2v1788835	AMF	17	FALSE
AMF_GLOIN_2v1788842	AMF	17	FALSE
AMF_GLOIN_2v1788944	AMF	3	FALSE
AMF_GLOIN_2v1788955	AMF	3	FALSE
AMF_GLOIN_2v1789319	AMF	3	FALSE
AMF_GLOIN_2v1789372	AMF	13	FALSE
AMF_GLOIN_2v1789898	AMF	1	FALSE
AMF_GLOIN_2v1789968	AMF	3	FALSE
AMF_GLOIN_2v1790420	AMF	1	FALSE
AMF_GLOIN_2v1791204	AMF	17	FALSE
AMF_GLOIN_2v1791490	AMF	13	FALSE
AMF_GLOIN_2v1793634	AMF	17	FALSE
AMF_GLOIN_2v1794567	AMF	1	FALSE
AMF_GLOIN_2v1797060	AMF	17	FALSE
AMF_GLOIN_2v1802323	AMF	13	FALSE
AMF_GLOIN_2v1814473	AMF	17	FALSE
AMF_GLOIN_2v1816555	AMF	16	FALSE
AMF_GLOIN_2v1817213	AMF	3	FALSE
AMF_GLOIN_2v1817684	AMF	17	FALSE
AMF_GLOIN_2v1818400	AMF	3	FALSE
AMF_GLOIN_2v1820937	AMF	17	FALSE
AMF_GLOIN_2v1831687	AMF	3	FALSE
AMF_GLOIN_2v1833419	AMF	17	FALSE
AMF_GLOIN_2v1834548	AMF	17	FALSE
AMF_GLOIN_2v1835122	AMF	13	FALSE
AMF_GLOIN_2v1835683	AMF	13	FALSE
AMF_GLOIN_2v1835934	AMF	1	FALSE
AMF_GLOIN_2v1837688	AMF	13	FALSE
AMF_GLOIN_2v1838876	AMF	17	FALSE
AMF_GLOIN_2v1839142	AMF	16	FALSE
AMF_GLOIN_2v1839162	AMF	17	FALSE
AMF_GLOIN_2v1839714	AMF	16	FALSE
AMF_GLOIN_2v1840051	AMF	13	FALSE
AMF_GLOIN_2v1841731	AMF	13	FALSE
AMF_GLOIN_2v1844471	AMF	17	FALSE
AMF_GLOIN_2v1844692	AMF	13	FALSE
AMF_GLOIN_2v1844752	AMF	1	FALSE
AMF_GLOIN_2v1845959	AMF	13	FALSE
AMF_GLOIN_2v1846052	AMF	17	FALSE
AMF_GLOIN_2v1846543	AMF	13	FALSE
AMF_GLOIN_2v1848556	AMF	17	FALSE
AMF_GLOIN_2v1851977	AMF	17	FALSE
AMF_GLOIN_2v1854273	AMF	17	FALSE
AMF_GLOIN_2v1854539	AMF	17	FALSE
AMF_GLOIN_2v1855778	AMF	17	FALSE
AMF_GLOIN_2v1856648	AMF	3	FALSE
AMF_GLOIN_2v1856710	AMF	13	FALSE
AMF_GLOIN_2v1859145	AMF	3	FALSE
AMF_GLOIN_2v1860778	AMF	16	FALSE
AMF_GLOIN_2v1861408	AMF	3	FALSE
AMF_GLOIN_2v1861940	AMF	3	FALSE
AMF_GLOIN_2v1862056	AMF	16	FALSE
AMF_GLOIN_2v1862224	AMF	3	FALSE
AMF_GLOIN_2v1863993	AMF	3	FALSE
AMF_GLOIN_2v1864228	AMF	3	FALSE
AMF_GLOIN_2v1865725	AMF	17	FALSE
AMF_GLOIN_2v1869003	AMF	3	FALSE
AMF_GLOIN_2v1869594	AMF	16	FALSE
AMF_GLOIN_2v1869931	AMF	13	FALSE
AMF_GLOIN_2v1870586	AMF	3	FALSE
AMF_GLOIN_2v1870798	AMF	1	FALSE
AMF_GLOIN_2v1871769	AMF	17	FALSE
AMF_GLOIN_2v1872293	AMF	17	FALSE
AMF_GLOIN_2v1873907	AMF	3	FALSE
AMF_GLOIN_2v1875808	AMF	13	FALSE
AMF_GLOIN_2v1878291	AMF	1	FALSE
AMF_GLOIN_2v1879158	AMF	1	FALSE
AMF_GLOIN_2v1879176	AMF	13	FALSE
AMF_GLOIN_2v1880028	AMF	17	FALSE
AMF_GLOIN_2v1881475	AMF	13	FALSE
AMF_GLOIN_2v1881801	AMF	17	FALSE
AMF_GLOIN_2v1882246	AMF	16	FALSE
AMF_GLOIN_2v1882991	AMF	13	FALSE
AMF_GLOIN_2v1884800	AMF	13	FALSE
AMF_GLOIN_2v1884825	AMF	16	FALSE
AMF_GLOIN_2v1885091	AMF	1	FALSE
AMF_GLOIN_2v1886379	AMF	1	FALSE
AMF_GLOIN_2v196151	AMF	17	FALSE
AMF_GLOIN_2v196435	AMF	13	FALSE
AMF_GLOIN_2v198109	AMF	1	FALSE
AMF_GLOIN_2v210141	AMF	3	FALSE
AMF_GLOIN_2v211208	AMF	13	FALSE
AMF_GLOIN_2v230681	AMF	17	FALSE
AMF_GLOIN_2v244028	AMF	17	FALSE
AMF_GLOIN_2v255686	AMF	17	FALSE
AMF_GLOIN_2v257188	AMF	16	FALSE
AMF_GLOIN_2v267333	AMF	1	FALSE
AMF_GLOIN_2v268400	AMF	3	FALSE
AMF_GLOIN_2v289076	AMF	17	FALSE
AMF_GLOIN_2v290539	AMF	17	FALSE
AMF_GLOIN_2v323292	AMF	16	FALSE
AMF_GLOIN_2v326551	AMF	17	FALSE
AMF_GLOIN_2v341513	AMF	17	FALSE
AMF_GLOIN_2v346564	AMF	1	FALSE
AMF_GLOIN_2v346597	AMF	17	FALSE
AMF_GLOIN_2v348238	AMF	16	FALSE
AMF_GLOIN_2v348866	AMF	1	FALSE
AMF_GLOIN_2v377965	AMF	17	FALSE
AMF_GLOIN_2v402074	AMF	16	FALSE
AMF_GLOIN_2v407881	AMF	17	FALSE
AMF_GLOIN_2v414786	AMF	3	FALSE
AMF_GLOIN_2v41619	AMF	3	FALSE
AMF_GLOIN_2v424565	AMF	3	FALSE
AMF_GLOIN_2v450627	AMF	3	FALSE
AMF_GLOIN_2v454155	AMF	17	FALSE
AMF_GLOIN_2v476033	AMF	3	FALSE
AMF_GLOIN_2v517678	AMF	1	FALSE
AMF_GLOIN_2v520691	AMF	1	FALSE
AMF_GLOIN_2v520928	AMF	1	FALSE
AMF_GLOIN_2v527698	AMF	17	FALSE
AMF_GLOIN_2v528549	AMF	1	FALSE
AMF_GLOIN_2v534159	AMF	13	FALSE
AMF_GLOIN_2v54273	AMF	17	FALSE
AMF_GLOIN_2v58281	AMF	13	FALSE
AMF_GLOIN_2v596409	AMF	17	FALSE
AMF_GLOIN_2v602572	AMF	17	FALSE
AMF_GLOIN_2v612918	AMF	3	FALSE
AMF_GLOIN_2v620583	AMF	3	FALSE
AMF_GLOIN_2v64795	AMF	17	FALSE
AMF_GLOIN_2v673674	AMF	3	FALSE
AMF_GLOIN_2v674712	AMF	13	FALSE
AMF_GLOIN_2v677476	AMF	13	FALSE
AMF_GLOIN_2v689436	AMF	16	FALSE
AMF_GLOIN_2v697659	AMF	17	FALSE
AMF_GLOIN_2v728703	AMF	13	FALSE
AMF_GLOIN_2v737185	AMF	1	FALSE
AMF_GLOIN_2v751146	AMF	17	FALSE
AMF_GLOIN_2v75927	AMF	1	FALSE
AMF_GLOIN_2v76828	AMF	3	FALSE
AMF_GLOIN_2v777671	AMF	3	FALSE
AMF_GLOIN_2v782003	AMF	3	FALSE
AMF_GLOIN_2v79970	AMF	13	FALSE
AMF_GLOIN_2v805236	AMF	17	FALSE
AMF_GLOIN_2v814911	AMF	3	FALSE
AMF_GLOIN_2v815234	AMF	17	FALSE
AMF_GLOIN_2v816141	AMF	17	FALSE
AMF_GLOIN_2v816218	AMF	13	FALSE
AMF_GLOIN_2v825672	AMF	17	FALSE
AMF_GLOIN_2v832766	AMF	13	FALSE
AMF_GLOIN_2v841758	AMF	13	FALSE
AMF_GLOIN_2v842553	AMF	3	FALSE
AMF_GLOIN_2v850750	AMF	1	FALSE
AMF_GLOIN_2v852768	AMF	17	FALSE
AMF_GLOIN_2v862475	AMF	16	FALSE
AMF_GLOIN_2v881581	AMF	1	FALSE
AMF_GLOIN_2v912931	AMF	1	FALSE
AMF_GLOIN_2v948475	AMF	17	FALSE
AMF_GLOIN_2v951814	AMF	16	FALSE
AMF_GLOIN_2v956250	AMF	1	FALSE
AMF_GLOIN_2v972764	AMF	3	FALSE
AMF_GLOIN_2v974374	AMF	3	FALSE
AMF_GLOIN_2v977842	AMF	16	FALSE
AMF_GLOIN_2v979944	AMF	17	FALSE
AMF_GLOIN_2v981339	AMF	13	FALSE
AMF_GLOIN_2vt78	AMF	1	FALSE
maize_LOC100275347	maize	1	FALSE
maize_LOC100279880	maize	16	FALSE
maize_LOC100280983	maize	16	FALSE
maize_LOC100284021	maize	16	FALSE
maize_LOC100284328	maize	16	FALSE
maize_LOC100284337	maize	17	FALSE
maize_LOC100383234	maize	13	FALSE
maize_LOC103629966	maize	3	FALSE
maize_LOC103630008	maize	16	FALSE
maize_LOC103632597	maize	1	FALSE
maize_LOC103638252	maize	3	FALSE
maize_LOC103641218	maize	13	FALSE
maize_LOC103647445	maize	13	FALSE
maize_LOC103649762	maize	13	FALSE
maize_LOC103653151	maize	1	FALSE
maize_LOC109945653	maize	13	FALSE
maize_LOC110485082	maize	1	FALSE
maize_LOC732788	maize	1	FALSE
maize_LOC732842	maize	16	FALSE
microbiome_A0A1D1XH07	microbiome	3	FALSE
microbiome_A0A385HDS0	microbiome	3	FALSE
microbiome_A0A514D5F8	microbiome	3	FALSE
microbiome_C7EXJ7	microbiome	3	FALSE
microbiome_A0A1D1YMG5	microbiome	13	FALSE
microbiome_A0A1D1XYC4	microbiome	3	FALSE
microbiome_A0A1D1ZAG2	microbiome	3	FALSE
microbiome_B5WYH5	microbiome	13	FALSE
microbiome_A0A514CYU1	microbiome	1	FALSE
microbiome_A0A1D1YSH6	microbiome	17	FALSE
microbiome_H1V7J6	microbiome	17	FALSE
microbiome_A0A514CZ72	microbiome	1	FALSE
microbiome_X2FZN8	microbiome	3	FALSE
microbiome_A0A514D5I2	microbiome	16	FALSE
microbiome_Q3MST5	microbiome	3	FALSE
microbiome_M9NRF1	microbiome	3	FALSE
microbiome_D7P891	microbiome	13	FALSE
microbiome_B8QN53	microbiome	3	FALSE

## Sheet: DAOM_maizegenes
tax_id	Org_name	GeneID	CurrentID	Status	Symbol	Aliases	description	other_designations	map_location	chromosome	genomic_nucleotide_accession.version	start_position_on_the_genomic_accession	end_position_on_the_genomic_accession	orientation	exon_count	OMIM
4577	Zea mays	732788	0	live	LOC732788	ZEAMMB73_Zm00001d010048, DBP1a, DBP1b, DBP1c, DREB2, DREB2A, GRMZM2G006745, TIDP2952, ZmDREB2A	DRE-binding protein 1c	dehydration-responsive element binding protein 2A|DRE-binding protein 1a|DRE-binding protein 1b|Dehydration-responsive element-binding protein 2A|ERF/AP2 domain containing transcription factor|dehydration responsive element binding protein 2|putative AP2/EREBP transcription factor superfamily protein		8	NC_050103.1	96775198	96778545	plus	4
4577	Zea mays	732842	0	live	LOC732842	ZEAMMB73_Zm00001d049610, GRMZM2G169593, TSB1, orp1	orange pericarp 1	tryptophan synthase beta chain 1|BNL-ORP(trpB)|ORP(trpB)|PCO122526|PZA03247|Tryptophan synthase beta chain 1|orp*-1186A|pTrB|tbs1|tryptophan synthase beta-subunit|umc(orp1)|umc193|umc193a(orp1)|umcCD|umcorp1		4	NC_050099.1	37934555	37938460	minus	5
642492	Clostridium lentocellum DSM 5427	10333244	0	discontinued	Clole_3489	Clole_3489	ATPase/histidine kinase/DNA gyrase B/HSP90 domain-containing protein				NC_015275.1	3816164	3817192	minus	0
4577	Zea mays	100216892	0	live	LOC100216892	ZEAMMB73_Zm00001d037610, GRMZM2G167387	uncharacterized LOC100216892	uncharacterized protein LOC100216892		6	NC_050101.1	138495701	138497382	plus	3
4577	Zea mays	100273092	0	live	LOC100273092	ZEAMMB73_Zm00001d013003, GRMZM2G018553, GRMZM2G336533, NAC1, pco133091	uncharacterized LOC100273092	NAC domain-containing protein 2|NAC transcription factor|NAC1 transcription factor|pco133091(458)|putative NAC domain transcription factor superfamily protein		5	NC_050100.1	3200360	3201841	minus	2
4577	Zea mays	100275707	0	live	LOC100275707	ZEAMMB73_Zm00001d023974, GRMZM2G027431	uncharacterized LOC100275707	uncharacterized LOC100275707|Putative endonuclease or glycosyl hydrolase		10	NC_050105.1	33032666	33038286	minus	3
4577	Zea mays	100279880	0	live	LOC100279880	ZEAMMB73_Zm00001d045216, GRMZM2G075488	alpha/beta-Hydrolases superfamily protein	uncharacterized protein LOC100279880		9	NC_050104.1	18311537	18315621	plus	10
4577	Zea mays	100280159	100303907	secondary	IDP2590	GRMZM5G886969	uncharacterized LOC100280159			7	NC_024465.1	159036119	159039842	minus	7
4577	Zea mays	100280983	0	live	LOC100280983	ZEAMMB73_Zm00001d038772, GRMZM2G004795	CCCH transcription factor	CCCH transcription factor		6	NC_050101.1	171493528	171494780	plus	1
4577	Zea mays	100284067	0	live	LOC100284067	ZEAMMB73_Zm00001d027556, GRMZM2G176499	uncharacterized LOC100284067	uncharacterized protein LOC100284067|heat shock protein binding protein		1	NC_050096.1	8055470	8057990	minus	4
4577	Zea mays	100284213	0	live	LOC100284213	ZEAMMB73_Zm00001d025542, GRMZM2G007120	cation transport protein chaC	cation transport protein chaC|Gamma-glutamylcyclotransferase 2-3|putative chaC-like domain family protein		10	NC_050105.1	123312024	123314219	minus	8
4577	Zea mays	100284328	0	live	LOC100284328	ZEAMMB73_Zm00001d048393	ras-related protein Rab-18	ras-related protein Rab-18|Ras-related protein RABC2a		9	NC_050104.1	158810960	158816678	plus	6
4577	Zea mays	100284337	0	live	LOC100284337	ZEAMMB73_Zm00001d017829, GRMZM2G123796, pco116717	uncharacterized LOC100284337	uncharacterized protein LOC100284337|RNA-binding (RRM/RBD/RNP motifs) family protein|RNA-binding region-containing protein 1		5	NC_050100.1	210562599	210567245	plus	8
4577	Zea mays	100284692	0	live	LOC100284692	ZEAMMB73_Zm00001d044090, GRMZM2G088397	HD domain containing protein	HD domain containing protein		3	NC_050098.1	220737562	220741958	minus	8
4577	Zea mays	100284945	103641218	secondary	LOC100284945		vacuolar ATP synthase subunit D 1
4577	Zea mays	100303907	0	live	LOC100303907	ZEAMMB73_Zm00001d021845, GRMZM5G886969, IDP2590	LOC100193042-like pseudogene			7	NC_050102.1	168033882	168038801	minus	8
4577	Zea mays	100383234	0	live	LOC100383234	ZEAMMB73_Zm00001d048361, GRMZM2G059891	uncharacterized LOC100383234	CSC1-like protein At4g35870|CSC1-like protein		9	NC_050104.1	158361769	158364790	plus	1
4577	Zea mays	100501865	0	live	LOC100501865	ZEAMMB73_Zm00001d039422, GRMZM2G133121	phosphoribosylaminoimidazole carboxylase family protein / AIR carboxylase family protein	Phosphoribosylaminoimidazole carboxylase, chloroplastic-like		3	NC_050098.1	4700687	4706858	plus	16
4577	Zea mays	103629966	0	live	LOC103629966	ZEAMMB73_Zm00001d037303, GRMZM2G095628, GRMZM2G170391	senescence-specific cysteine protease SAG39	senescence-specific cysteine protease SAG39|Senescence-specific cysteine protease SAG12		6	NC_050101.1	127015349	127016984	minus	2
4577	Zea mays	103632597	0	live	LOC103632597	ZEAMMB73_Zm00001d020134, GRMZM2G479906	ABC transporter G family member 53	ABC transporter G family member 53|ABC transporter G family member 40		7	NC_050102.1	96457614	96468263	minus	24
4577	Zea mays	103632967	0	live	LOC103632967	ZEAMMB73_Zm00001d021072, GRMZM5G822842	uncharacterized LOC103632967	uncharacterized protein LOC103632967		7	NC_050102.1	143398432	143406679	plus	8
4577	Zea mays	103638252	0	live	LOC103638252	ZEAMMB73_Zm00001d045711	senescence-specific cysteine protease SAG39	senescence-specific cysteine protease SAG39|Senescence-specific cysteine protease SAG12		9	NC_050104.1	36683341	36684465	plus	2
4577	Zea mays	103641218	103641219	secondary	LOC103641218		V-type proton ATPase subunit D	vacuolar ATP synthase subunit D 1		10	NC_024468.2	72127643	72129032	minus	1
4577	Zea mays	103644299	0	live	LOC103644299		uncharacterized LOC103644299			1	NC_050096.1	303197598	303203602	plus	12
4577	Zea mays	103646794	0	live	LOC103646794	ZEAMMB73_Zm00001d004371, GRMZM2G397965	senescence-specific cysteine protease SAG39	senescence-specific cysteine protease SAG39|Senescence-specific cysteine protease SAG12		2	NC_050097.1	106945290	106946620	minus	2
4577	Zea mays	103647445	0	live	LOC103647445	ZEAMMB73_Zm00001d005783	glutamate receptor 2.9	glutamate receptor 2.9|Glutamate receptor 2.7		2	NC_050097.1	187696448	187702955	plus	4
4577	Zea mays	103648352	0	live	LOC103648352	ZEAMMB73_Zm00001d002055, GRMZM2G334514	uncharacterized LOC103648352	uncharacterized protein LOC103648352|Ripening-related protein 3		2	NC_050097.1	5302738	5305827	plus	2
4577	Zea mays	103649762	0	live	LOC103649762	ZEAMMB73_Zm00001d039822, GRMZM2G463574	receptor kinase-like protein Xa21	receptor kinase-like protein Xa21|LRR receptor-like serine/threonine-protein kinase EFR		3	NC_050098.1	16584951	16589141	minus	2
4577	Zea mays	103650979	0	live	LOC103650979	ZEAMMB73_Zm00001d042770, GRMZM2G430942	acidic endochitinase	acidic endochitinase		3	NC_050098.1	181403103	181404408	minus	2
4577	Zea mays	103653151	0	live	LOC103653151	ZEAMMB73_Zm00001d049712, GRMZM2G005737	uncharacterized LOC103653151	survival of motor neuron-related-splicing factor 30		4	NC_050099.1	41375504	41379439	plus	8
4577	Zea mays	109940159	0	discontinued	LOC109940159		uncharacterized LOC109940159			6	NC_050101.1	78705079	78705788	minus	1
4577	Zea mays	109945364	0	live	LOC109945364		uncharacterized LOC109945364	uncharacterized protein LOC109945364		3	NC_050098.1	1727815	1732849	plus	5
4577	Zea mays	109945653	0	live	LOC109945653	ZEAMMB73_Zm00001d053933	subtilisin inhibitor 1	subtilisin inhibitor 1|Glu protease inhibitor		4	NC_050099.1	247110758	247111368	minus	1
4577	Zea mays	110485082	0	live	LOC110485082		uncharacterized LOC110485082			5	NC_050100.1	144732461	144734252	plus	2

## Sheet: C2_maizegenes
tax_id	Org_name	GeneID	CurrentID	Status	Symbol	Aliases	description	other_designations	map_location	chromosome	genomic_nucleotide_accession.version	start_position_on_the_genomic_accession	end_position_on_the_genomic_accession	orientation	exon_count	OMIM
4577	Zea mays	732788	0	live	LOC732788	ZEAMMB73_Zm00001d010048, DBP1a, DBP1b, DBP1c, DREB2, DREB2A, GRMZM2G006745, TIDP2952, ZmDREB2A	DRE-binding protein 1c	dehydration-responsive element binding protein 2A|DRE-binding protein 1a|DRE-binding protein 1b|Dehydration-responsive element-binding protein 2A|ERF/AP2 domain containing transcription factor|dehydration responsive element binding protein 2|putative AP2/EREBP transcription factor superfamily protein		8	NC_050103.1	96775198	96778545	plus	4
4577	Zea mays	732842	0	live	LOC732842	ZEAMMB73_Zm00001d049610, GRMZM2G169593, TSB1, orp1	orange pericarp 1	tryptophan synthase beta chain 1|BNL-ORP(trpB)|ORP(trpB)|PCO122526|PZA03247|Tryptophan synthase beta chain 1|orp*-1186A|pTrB|tbs1|tryptophan synthase beta-subunit|umc(orp1)|umc193|umc193a(orp1)|umcCD|umcorp1		4	NC_050099.1	37934555	37938460	minus	5
4577	Zea mays	100275347	0	live	LOC100275347	ZEAMMB73_Zm00001d028885, GRMZM2G179155	uncharacterized LOC100275347	uncharacterized protein LOC100275347		1	NC_050096.1	49033374	49036440	plus	2
4577	Zea mays	100279880	0	live	LOC100279880	ZEAMMB73_Zm00001d045216, GRMZM2G075488	alpha/beta-Hydrolases superfamily protein	uncharacterized protein LOC100279880		9	NC_050104.1	18311537	18315621	plus	10
4577	Zea mays	100280983	0	live	LOC100280983	ZEAMMB73_Zm00001d038772, GRMZM2G004795	CCCH transcription factor	CCCH transcription factor		6	NC_050101.1	171493528	171494780	plus	1
4577	Zea mays	100284021	0	live	LOC100284021	ZEAMMB73_Zm00001d038914, GRMZM5G872417	uncharacterized LOC100284021	Sm-like protein LSM8|AY110400_SNP|CL15423_2|LSM Sm-like protein family member		6	NC_050101.1	174188223	174193153	plus	6
4577	Zea mays	100284328	0	live	LOC100284328	ZEAMMB73_Zm00001d048393	ras-related protein Rab-18	ras-related protein Rab-18|Ras-related protein RABC2a		9	NC_050104.1	158810960	158816678	plus	6
4577	Zea mays	100284337	0	live	LOC100284337	ZEAMMB73_Zm00001d017829, GRMZM2G123796, pco116717	uncharacterized LOC100284337	uncharacterized protein LOC100284337|RNA-binding (RRM/RBD/RNP motifs) family protein|RNA-binding region-containing protein 1		5	NC_050100.1	210562599	210567245	plus	8
4577	Zea mays	100284945	103641218	secondary	LOC100284945		vacuolar ATP synthase subunit D 1
4577	Zea mays	100383234	0	live	LOC100383234	ZEAMMB73_Zm00001d048361, GRMZM2G059891	uncharacterized LOC100383234	CSC1-like protein At4g35870|CSC1-like protein		9	NC_050104.1	158361769	158364790	plus	1
4577	Zea mays	103629966	0	live	LOC103629966	ZEAMMB73_Zm00001d037303, GRMZM2G095628, GRMZM2G170391	senescence-specific cysteine protease SAG39	senescence-specific cysteine protease SAG39|Senescence-specific cysteine protease SAG12		6	NC_050101.1	127015349	127016984	minus	2
4577	Zea mays	103630008	0	live	LOC103630008		uncharacterized LOC103630008			6	NC_050101.1	131863724	131870817	minus	7
4577	Zea mays	103632597	0	live	LOC103632597	ZEAMMB73_Zm00001d020134, GRMZM2G479906	ABC transporter G family member 53	ABC transporter G family member 53|ABC transporter G family member 40		7	NC_050102.1	96457614	96468263	minus	24
4577	Zea mays	103638252	0	live	LOC103638252	ZEAMMB73_Zm00001d045711	senescence-specific cysteine protease SAG39	senescence-specific cysteine protease SAG39|Senescence-specific cysteine protease SAG12		9	NC_050104.1	36683341	36684465	plus	2
4577	Zea mays	103641218	103641219	secondary	LOC103641218		V-type proton ATPase subunit D	vacuolar ATP synthase subunit D 1		10	NC_024468.2	72127643	72129032	minus	1
4577	Zea mays	103647445	0	live	LOC103647445	ZEAMMB73_Zm00001d005783	glutamate receptor 2.9	glutamate receptor 2.9|Glutamate receptor 2.7		2	NC_050097.1	187696448	187702955	plus	4
4577	Zea mays	103649762	0	live	LOC103649762	ZEAMMB73_Zm00001d039822, GRMZM2G463574	receptor kinase-like protein Xa21	receptor kinase-like protein Xa21|LRR receptor-like serine/threonine-protein kinase EFR		3	NC_050098.1	16584951	16589141	minus	2
4577	Zea mays	103653151	0	live	LOC103653151	ZEAMMB73_Zm00001d049712, GRMZM2G005737	uncharacterized LOC103653151	survival of motor neuron-related-splicing factor 30		4	NC_050099.1	41375504	41379439	plus	8
4577	Zea mays	109945653	0	live	LOC109945653	ZEAMMB73_Zm00001d053933	subtilisin inhibitor 1	subtilisin inhibitor 1|Glu protease inhibitor		4	NC_050099.1	247110758	247111368	minus	1
4577	Zea mays	110485082	0	live	LOC110485082		uncharacterized LOC110485082			5	NC_050100.1	144732461	144734252	plus	2

## Sheet: DAOM_microbiomegenes
From	Entry	Reviewed	Entry Name	Protein names	Gene Names	Length	Gene Ontology (biological process)	Gene Ontology (cellular component)	Gene Ontology (GO)	Gene Ontology (molecular function)	Gene Ontology IDs
A1SNJ0	A1SNJ0	reviewed	RS11_NOCSJ	Small ribosomal subunit protein uS11 (30S ribosomal protein S11)	rpsK Noca_3877	135	translation [GO:0006412]	ribonucleoprotein complex [GO:1990904]; ribosome [GO:0005840]	ribonucleoprotein complex [GO:1990904]; ribosome [GO:0005840]; rRNA binding [GO:0019843]; structural constituent of ribosome [GO:0003735]; translation [GO:0006412]	rRNA binding [GO:0019843]; structural constituent of ribosome [GO:0003735]	GO:0003735; GO:0005840; GO:0006412; GO:0019843; GO:1990904
A0A1D1XH07	A0A1D1XH07	unreviewed	A0A1D1XH07_9ARAE	Cytochrome c oxidase subunit 1 (EC 7.1.1.9)	COX1_1 g.46057	528	electron transport coupled proton transport [GO:0015990]; mitochondrial electron transport, cytochrome c to oxygen [GO:0006123]	mitochondrial inner membrane [GO:0005743]; respiratory chain complex IV [GO:0045277]	mitochondrial inner membrane [GO:0005743]; respiratory chain complex IV [GO:0045277]; cytochrome-c oxidase activity [GO:0004129]; heme binding [GO:0020037]; metal ion binding [GO:0046872]; electron transport coupled proton transport [GO:0015990]; mitochondrial electron transport, cytochrome c to oxygen [GO:0006123]	cytochrome-c oxidase activity [GO:0004129]; heme binding [GO:0020037]; metal ion binding [GO:0046872]	GO:0004129; GO:0005743; GO:0006123; GO:0015990; GO:0020037; GO:0045277; GO:0046872
A0A1Y2C0Z2	A0A1Y2C0Z2	unreviewed	A0A1Y2C0Z2_9FUNG	Tubulin alpha chain	BCR33DRAFT_357150	241	microtubule-based process [GO:0007017]	microtubule [GO:0005874]	microtubule [GO:0005874]; GTP binding [GO:0005525]; hydrolase activity [GO:0016787]; metal ion binding [GO:0046872]; structural constituent of cytoskeleton [GO:0005200]; microtubule-based process [GO:0007017]	GTP binding [GO:0005525]; hydrolase activity [GO:0016787]; metal ion binding [GO:0046872]; structural constituent of cytoskeleton [GO:0005200]	GO:0005200; GO:0005525; GO:0005874; GO:0007017; GO:0016787; GO:0046872
A0A517SGS1	A0A517SGS1	unreviewed	A0A517SGS1_9PLAN	Elongation factor 4 (EF-4) (EC 3.6.5.n1) (Ribosomal back-translocase LepA)	lepA Pan44_33530	614	positive regulation of translation [GO:0045727]	plasma membrane [GO:0005886]	plasma membrane [GO:0005886]; GTP binding [GO:0005525]; GTPase activity [GO:0003924]; ribosome binding [GO:0043022]; translation elongation factor activity [GO:0003746]; positive regulation of translation [GO:0045727]	GTP binding [GO:0005525]; GTPase activity [GO:0003924]; ribosome binding [GO:0043022]; translation elongation factor activity [GO:0003746]	GO:0003746; GO:0003924; GO:0005525; GO:0005886; GO:0043022; GO:0045727
C7EXJ7	C7EXJ7	unreviewed	C7EXJ7_RHIIR	Elongation factor 1-alpha	EF1-alpha	255		cytoplasm [GO:0005737]	cytoplasm [GO:0005737]; GTP binding [GO:0005525]; translation elongation factor activity [GO:0003746]	GTP binding [GO:0005525]; translation elongation factor activity [GO:0003746]	GO:0003746; GO:0005525; GO:0005737
B7FDJ2	B7FDJ2	unreviewed	B7FDJ2_RHIIR	Ste12-like transcription factor	ste12	522		nucleus [GO:0005634]; Ste12p-Dig1p-Dig2p complex [GO:1990526]; Tec1p-Ste12p-Dig1p complex [GO:1990527]	nucleus [GO:0005634]; Ste12p-Dig1p-Dig2p complex [GO:1990526]; Tec1p-Ste12p-Dig1p complex [GO:1990527]; DNA-binding transcription factor activity, RNA polymerase II-specific [GO:0000981]; RNA polymerase II cis-regulatory region sequence-specific DNA binding [GO:0000978]; zinc ion binding [GO:0008270]	DNA-binding transcription factor activity, RNA polymerase II-specific [GO:0000981]; RNA polymerase II cis-regulatory region sequence-specific DNA binding [GO:0000978]; zinc ion binding [GO:0008270]	GO:0000978; GO:0000981; GO:0005634; GO:0008270; GO:1990526; GO:1990527
A0A1D1YMG5	A0A1D1YMG5	unreviewed	A0A1D1YMG5_9ARAE	Acyl-CoA-binding domain-containing protein 5	ACBP5_9 g.24206	450
Q65A99	Q65A99	unreviewed	Q65A99_9GLOM	Tubulin alpha chain	atub	384	microtubule-based process [GO:0007017]	microtubule [GO:0005874]	microtubule [GO:0005874]; GTP binding [GO:0005525]; hydrolase activity [GO:0016787]; metal ion binding [GO:0046872]; structural constituent of cytoskeleton [GO:0005200]; microtubule-based process [GO:0007017]	GTP binding [GO:0005525]; hydrolase activity [GO:0016787]; metal ion binding [GO:0046872]; structural constituent of cytoskeleton [GO:0005200]	GO:0005200; GO:0005525; GO:0005874; GO:0007017; GO:0016787; GO:0046872
A0A1D1ZAG2	A0A1D1ZAG2	unreviewed	A0A1D1ZAG2_9ARAE	Polyubiquitin	UBI1_0 g.58485	165		cytoplasm [GO:0005737]; nucleus [GO:0005634]	cytoplasm [GO:0005737]; nucleus [GO:0005634]; mRNA binding [GO:0003729]	mRNA binding [GO:0003729]	GO:0003729; GO:0005634; GO:0005737
A0A1D1Y6D9	A0A1D1Y6D9	unreviewed	A0A1D1Y6D9_9ARAE	Scarecrow-like protein 11	SCL11 g.95384	497
A4QMP6	A4QMP6	unreviewed	A4QMP6_RHIIR	Trehalase (EC 3.2.1.28) (Alpha-trehalose glucohydrolase)	NTH1	740	trehalose catabolic process [GO:0005993]	cytoplasm [GO:0005737]	cytoplasm [GO:0005737]; alpha,alpha-trehalase activity [GO:0004555]; calcium ion binding [GO:0005509]; trehalose catabolic process [GO:0005993]	alpha,alpha-trehalase activity [GO:0004555]; calcium ion binding [GO:0005509]	GO:0004555; GO:0005509; GO:0005737; GO:0005993
A0A1D1XV40	A0A1D1XV40	unreviewed	A0A1D1XV40_9ARAE	CBS domain-containing protein CBSCBSPB3	CBSCBSPB3_10 g.22651	618

## Sheet: C2_microbiomegenes
From	Entry	Reviewed	Entry Name	Protein names	Gene Names	Length	Gene Ontology (biological process)	Gene Ontology (cellular component)	Gene Ontology (GO)	Gene Ontology (molecular function)	Gene Ontology IDs
A0A1D1XH07	A0A1D1XH07	unreviewed	A0A1D1XH07_9ARAE	Cytochrome c oxidase subunit 1 (EC 7.1.1.9)	COX1_1 g.46057	528	electron transport coupled proton transport [GO:0015990]; mitochondrial electron transport, cytochrome c to oxygen [GO:0006123]	mitochondrial inner membrane [GO:0005743]; respiratory chain complex IV [GO:0045277]	mitochondrial inner membrane [GO:0005743]; respiratory chain complex IV [GO:0045277]; cytochrome-c oxidase activity [GO:0004129]; heme binding [GO:0020037]; metal ion binding [GO:0046872]; electron transport coupled proton transport [GO:0015990]; mitochondrial electron transport, cytochrome c to oxygen [GO:0006123]	cytochrome-c oxidase activity [GO:0004129]; heme binding [GO:0020037]; metal ion binding [GO:0046872]	GO:0004129; GO:0005743; GO:0006123; GO:0015990; GO:0020037; GO:0045277; GO:0046872
A0A385HDS0	A0A385HDS0	unreviewed	A0A385HDS0_9VIRU	RNA-dependent RNA polymerase		419			RNA-directed RNA polymerase activity [GO:0003968]	RNA-directed RNA polymerase activity [GO:0003968]	GO:0003968
A0A514D5F8	A0A514D5F8		A0A514D5F8_9VIRU	unknown
C7EXJ7	C7EXJ7	unreviewed	C7EXJ7_RHIIR	Elongation factor 1-alpha	EF1-alpha	255		cytoplasm [GO:0005737]	cytoplasm [GO:0005737]; GTP binding [GO:0005525]; translation elongation factor activity [GO:0003746]	GTP binding [GO:0005525]; translation elongation factor activity [GO:0003746]	GO:0003746; GO:0005525; GO:0005737
A0A1D1YMG5	A0A1D1YMG5	unreviewed	A0A1D1YMG5_9ARAE	Acyl-CoA-binding domain-containing protein 5	ACBP5_9 g.24206	450
A0A1D1XYC4	A0A1D1XYC4	unreviewed	A0A1D1XYC4_9ARAE	Small ribosomal subunit protein uS5 (40S ribosomal protein S2)	rps2_0 rps2_10 g.32885 g.32886	269	translation [GO:0006412]	cytosolic small ribosomal subunit [GO:0022627]	cytosolic small ribosomal subunit [GO:0022627]; mRNA binding [GO:0003729]; structural constituent of ribosome [GO:0003735]; translation [GO:0006412]	mRNA binding [GO:0003729]; structural constituent of ribosome [GO:0003735]	GO:0003729; GO:0003735; GO:0006412; GO:0022627
A0A1D1ZAG2	A0A1D1ZAG2	unreviewed	A0A1D1ZAG2_9ARAE	Polyubiquitin	UBI1_0 g.58485	165		cytoplasm [GO:0005737]; nucleus [GO:0005634]	cytoplasm [GO:0005737]; nucleus [GO:0005634]; mRNA binding [GO:0003729]	mRNA binding [GO:0003729]	GO:0003729; GO:0005634; GO:0005737
B5WYH5	B5WYH5	unreviewed	B5WYH5_RHIIR	LAGLIDADG homing endonuclease	lsu	199		mitochondrion [GO:0005739]	mitochondrion [GO:0005739]; endonuclease activity [GO:0004519]	endonuclease activity [GO:0004519]	GO:0004519; GO:0005739
A0A514CYU1	A0A514CYU1		A0A514CYU1_9VIRU	deleted
A0A1D1YSH6	A0A1D1YSH6	unreviewed	A0A1D1YSH6_9ARAE	Heat shock protein HSS1	HSS1_2 g.44939	664		nucleolar peripheral inclusion body [GO:0140602]; protein aggregate center [GO:0140453]	nucleolar peripheral inclusion body [GO:0140602]; protein aggregate center [GO:0140453]; ATP binding [GO:0005524]; ATP-dependent protein folding chaperone [GO:0140662]	ATP binding [GO:0005524]; ATP-dependent protein folding chaperone [GO:0140662]	GO:0005524; GO:0140453; GO:0140602; GO:0140662
H1V7J6	H1V7J6	unreviewed	H1V7J6_COLHI	Polyubiquitin	CH063_07822	101		cytoplasm [GO:0005737]; nucleus [GO:0005634]	cytoplasm [GO:0005737]; nucleus [GO:0005634]		GO:0005634; GO:0005737
A0A514CZ72	A0A514CZ72		A0A514CZ72_9VIRU	deleted
X2FZN8	X2FZN8	unreviewed	X2FZN8_9GLOM	Cytochrome c oxidase subunit 1 (EC 7.1.1.9)	cox1	215	electron transport coupled proton transport [GO:0015990]; mitochondrial electron transport, cytochrome c to oxygen [GO:0006123]	mitochondrial inner membrane [GO:0005743]	mitochondrial inner membrane [GO:0005743]; cytochrome-c oxidase activity [GO:0004129]; heme binding [GO:0020037]; metal ion binding [GO:0046872]; electron transport coupled proton transport [GO:0015990]; mitochondrial electron transport, cytochrome c to oxygen [GO:0006123]	cytochrome-c oxidase activity [GO:0004129]; heme binding [GO:0020037]; metal ion binding [GO:0046872]	GO:0004129; GO:0005743; GO:0006123; GO:0015990; GO:0020037; GO:0046872
A0A514D5I2	A0A514D5I2		A0A514D5I2_9VIRU	deleted
Q3MST5	Q3MST5	unreviewed	Q3MST5_9GLOM	LAGLIDADG homing endonuclease		200	Group II intron splicing [GO:0000373]; mRNA cis splicing, via spliceosome [GO:0045292]		endonuclease activity [GO:0004519]; Group II intron splicing [GO:0000373]; mRNA cis splicing, via spliceosome [GO:0045292]	endonuclease activity [GO:0004519]	GO:0000373; GO:0004519; GO:0045292
M9NRF1	M9NRF1	unreviewed	M9NRF1_9GLOM	Cytochrome c oxidase subunit 2	cox2	499	mitochondrial electron transport, cytochrome c to oxygen [GO:0006123]	catalytic complex [GO:1902494]; mitochondrial inner membrane [GO:0005743]; transmembrane transporter complex [GO:1902495]	catalytic complex [GO:1902494]; mitochondrial inner membrane [GO:0005743]; transmembrane transporter complex [GO:1902495]; copper ion binding [GO:0005507]; cytochrome-c oxidase activity [GO:0004129]; endonuclease activity [GO:0004519]; mitochondrial electron transport, cytochrome c to oxygen [GO:0006123]	copper ion binding [GO:0005507]; cytochrome-c oxidase activity [GO:0004129]; endonuclease activity [GO:0004519]	GO:0004129; GO:0004519; GO:0005507; GO:0005743; GO:0006123; GO:1902494; GO:1902495
D7P891	D7P891	unreviewed	D7P891_RHIIR	ornithine decarboxylase (EC 4.1.1.17)		444	putrescine biosynthetic process from arginine, via ornithine [GO:0033387]	cytoplasm [GO:0005737]	cytoplasm [GO:0005737]; ornithine decarboxylase activity [GO:0004586]; putrescine biosynthetic process from arginine, via ornithine [GO:0033387]	ornithine decarboxylase activity [GO:0004586]	GO:0004586; GO:0005737; GO:0033387
B8QN53	B8QN53	unreviewed	B8QN53_SORBI	H(+)-exporting diphosphatase (EC 7.1.3.1)		269		endomembrane system [GO:0012505]; membrane [GO:0016020]	endomembrane system [GO:0012505]; membrane [GO:0016020]; diphosphate hydrolysis-driven proton transmembrane transporter activity [GO:0009678]; inorganic diphosphate phosphatase activity [GO:0004427]	diphosphate hydrolysis-driven proton transmembrane transporter activity [GO:0009678]; inorganic diphosphate phosphatase activity [GO:0004427]	GO:0004427; GO:0009678; GO:0012505; GO:0016020
